# Supplementary material for: REGγ is associated with multiple oncogenic pathways in human cancers
Source: BMC Cancer. 2012 Feb 23;12:75. doi: 10.1186/1471-2407-12-75 (PMC3350384; doi:10.1186/1471-2407-12-75)
Supplement: Additional file 1 — Table S2. A summary of 49 datasets collected for preliminary filtering. Cancer types were identified according to the sample origin disclosed. Accession numbers were acquired from GEO. "Sample size" included all samples from cancer, disease and controls. [file 1471-2407-12-75-S1.XLS]

## Sheet: Sheet1
Cancer type	GEO Accession Number	Microarray Platform	Sample size	PubMedID	Dataset Description
Colon	GSE10972	GPL6104	60	18538736	Colon cancer
Colon	GSE10982	GPL6643	84	19034969	Gene expression profiling of colorectal cancers to understand molecular changes and clinicopathological features
Colon	GSE13367	GPL570	56		Genome-wide gene expression analysis of mucosal colonic biopsies and isolated colonocytes...
Colon	GSE1710	GPL284	31	16107186	Expression profiling in inflammatory bowel disease
Colon	GSE3294	GPL2829	24	16773188	Comparative study of gene expression in human colorectal cancer tissues and normal mucosa
Colon	GSE3880	GPL1818	8		Gene expression profiling in colonic adenoma and carcinoma in situ
Colon	GSE4107	GPL570	22	17317818	Expression profiling in early onset colorectal cancer
Colon	GSE4183	GPL570	53	19461970	Inflammation, adenoma and cancer: objective classification of colon biopsy specimens with gene expression signature
Colon	GSE4988	GPL3014	20	17717129	Gene expression profiling of circulating plasma RNA from colorectal cancer patients
Colon	GSE6272	GPL96	38	17456737	House keeping gene analysis - carcinoids and normal mucosa
Colon	GSE6731	GPL8300	36	17262812	Genome-wide gene expression differences between Crohn’s and ulcerative colitis from endoscopic pinch biopsies:
Colon	GSE7466	GPL3335	24	17699589	Colon tumor samples
Colon	GSE7604	GPL887	81	17515920	Human Colon tumor vs Normal Human DNA
Colon	GSE8671	GPL570	64	18171984	Transcriptome profile of human colorectal adenomas.
Colon	GSE9686	GPL5760	33	18069684	Human colon expression in healthy, CD, treated CD, and UC
Liver	GSE10143	GPL5474	387	18923165	Gene Expression in Fixed Tissues and Outcome in Hepatocellular Carcinoma
Liver	GSE11260	GPL4525	32	19212673	Expression profiling of HCC patients with different recurrent-free survival time
Liver	GSE14323	GPL96	124	19098997	RMA expression data for liver samples from subjects with HCV, HCV-HCC, or normal liver
Liver	GSE14811	GPL8177	112		Hepatocellular carcinoma. Transcription profiling of pair-matched tumor and adjacent liver tissues from 56 HCC patients were performed using cDNA microarray.
Liver	GSE17967	GPL571	63		RMA expression data for liver samples from subjects with HCV cirrhosis with and without concomitant HCC
Liver	GSE1898	GPL1528	182	16532004	Human Hepatocellular Carcinoma study
Liver	GSE3500	GPL2648	207	12058060 15154008	Gene expression patterns in human liver cancers
Liver	GSE3632	GPL3064	145		Post-hepatitis C and post-alcoholism hepatocellular carcinomas: series 3
Liver	GSE364	GPL257	87	12640447	Molecular profiling of human hepatocarcinogenesis. Comparison of patocellular carcinoma with non-cancerous liver tissue
Liver	GSE4024	GPL1528	98	16532004	HCC Gene Expression Profile
Liver	GSE4108	GPL3392	58		hepatocellular carcinoma-noncancerous liver; hepatocellular carcinoma-normal liver
Liver	GSE5975	GPL1528	238	17317821	Gene Expression Profiling of Hepatocellular Carcinoma To identify the prognostic subtypes of hepatocellular carcinoma with potential progenitor cell origin.
Liver	GSE6222	GPL570	13	18504433	Genome-wide analysis of gene expression patterns in human liver cancers To investigate the mechanisms of liver cancer progression and metastasis, we did expression profiling of human liver cancer and benign tissues
Liver	GSE6764	GPL570	75	17393520	Genome-wide molecular profiles of HCV-induced dysplasia and hepatocellular carcinoma
Liver	GSE6988	GPL4811	123	17640062	Whole genome analysis for liver metastasis gene signitures in colorectal cancer
Liver	GSE9843	GPL570	91	18701503	Gene expression profiling of 91 hepatocellular carcinomas with hepatitis C virus etiology
Lung	GSE10072	GPL96	107	18297132	Gene expression signature of cigarette smoking and its role in lung adenocarcinoma development and survival
Lung	GSE1037	GPL962	91		Lung cancer.Two prognostically significant subtypes of high-grade lung neuroendocrine tumors independent of small-cell and large-cell neuroendocrine carcinomas identified by gene expression profiles
Lung	GSE10799	GPL570	19	19208797	Gene expression profile of lung tumors
Lung	GSE12428	GPL1708	62	19334046	Current smoking-specific gene expression signature in bronchial epithelium is enhanced in squamous cell lung cancer
Lung	GSE12472	GPL1708	63		A COPD-related gene expression signature in squamous cell lung cancer
Lung	GSE1987	GPL91	37		Non Small Cell Lung Cancer
Lung	GSE4115	GPL96	192	17334370	Airway Epithelial Gene Expression Diagnostic for the Evaluation of Smokers with Suspect Lung Cancer
Lung	GSE6044	GPL201	47		Genetic programming and gene expression profiling for molecular discrimination and characterization of lung cancers
Lung	GSE6253	GPL96	72	17194181	A Gene Expression Signature Predicts Survival of Patients with Stage I Non-Small Cell Lung Cancer
Lung	GSE7670	GPL96	66	17540040	Expression data from Lung cancer
Lung	GSE8569	GPL5646	75		Gene expression and lung tumors: screening for markers that discriminate tumor histology and genetic background
Thyroid	GDS1665	GPL570	18	16365291	papillary thyroid carcinoma (PTC) tumors
Thyroid	GDS1732	GPL570	14		Papillary thyroid cancer
Thyroid	GSE2468	GPL1930	54		Molecular classifiers for follicular adenomas
Thyroid	GSE3950	GPL3294	26	17621275	Sporadic and Post-Chernobyl Papillary Thyroid Cancers
Thyroid	GSE6004	GPL570	18	17296934	Gene Expression and Functional Evidence of Epithelial-to-Mesenchymal Transition in Papillary Thyroid Cancer Invasion
Thyroid	GSE6339	GPL4512	183	17968324	Expression data from 12 human thyroid tissue classes and 2 cell lines
Thyroid	GSE9115	GPL5917	19	17981789	Determination of a cell proliferation and chromosomal instability signature in anaplastic thyroid carcinoma
