# Supplementary material for: REGγ is associated with multiple oncogenic pathways in human cancers
Source: BMC Cancer. 2012 Feb 23;12:75. doi: 10.1186/1471-2407-12-75 (PMC3350384; doi:10.1186/1471-2407-12-75)
Supplement: Additional file 2 — Table S3. Datasets selected for analyzing genes differentially expressed A) All cancer datasets used for two sample tests. B) All non-cancer disease datasets used for two sample tests. C) Four datasets with staged information for two sample tests. (XLS 35 kb). [file 1471-2407-12-75-S2.XLS]

## Sheet: Sheet1
Cancer
Cancer type	GeoAcc	cancer samples	normal samples	REGgamma p value	REGgamma p value	Stage details(Control)
Colon	GSE10972	24	24	<0.05	2.31627e-06	normal; primay tumor;
Colon	GSE4183	30	8	<0.05	7.10766e-07	normal; adenoma; CRC;IBD
Colon	GSE8671	32	32	<0.05	4.55717e-11	nomal; adenoma
Colon	GSE10982	84	84	>0.05	0.934024	tumor colon;normal colon; cancer rectum; normal rectum
Colon	GSE4107	12	10	>0.05	0.903289	early onset CRC; normal healthy control;
Liver	GSE11260	32	9	<0.05	0.0151	hepatocellular carcinoma;adjacent nontumor
Liver	GSE14323	58	19	<0.05	0.0226	normal; cirrhosis; HCC
Liver	GSE1898	91	18	<0.05	1.81e-09	HCC; normal liver
Liver	GSE6764	35	10	<0.05	0.00115	normal liver tissue;cirrhotic;low-grade dysplastic;high-grade dysplastic;very early HCC;very advanced HCC;early HCC;advanced HCC;cirrhotic liver tissue from patients without HCC
Liver	GSE9843	91	91	<0.05	0.002094	BCLC stage O;A;B; C;
Liver	GSE6222	10	2	>0.05	0.836	normal liver;primary HCC;metastatic HCC; HCC T1; HCC T3;
Lung	GSE10072	58	49	<0.05	0.000245376	Lung Tumor; Normal Lung;
Lung	GSE7670	27	27	<0.05	0.0050349	normal; adjacent; adenocarcinoma
Lung	GSE4115	79	96	<0.05	0.00732073	Cancer; non Cancer;
Lung	GSE10799	16	3	>0.05	0.0876866	Adenocarcinoma; normal Lung;
Lung	GSE12428	35	28	>0.05	0.0953113	Squamous cell lung carcinoma; Normal
Thyroid	GSE2468	20	8	<0.05	3.81819e-14	normal tissues, goiters, adenomas and papillary carcinomas.
Thyroid	GSE6004	9	4	<0.05	0.0408	normal; Cancer; Invasive
Thyroid	GSE6339	90	73	<0.05	0.00798036	normal; disease; adenoma; carcinoma
Thyroid	GSE3950	26	26	>0.05	0.315	Tumor; paired normal
Thyroid	GSE9115	15	4	>0.05	0.0611687	normal; PTC,;ATC
Non Cancer Disease
Disease type	GeoAcc	Non-cancer disease samples	Normal samples	REGγ p value	REGγ p value	Stage details(Control)
Colon	GSE4183	15	8	>0.05	0.820527	normal; adenoma; CRC;IBD
Colon	GSE6731	32	4	>0.05	0.11851	normal sigmod;CD; UC; NIF; IC;
Colon	GSE9686	25	25	>0.05	0.166909	healthy control; CD Colon; UC colon;
Liver	GSE14323	47	19	<0.05	0.0001	normal; cirrhosis; HCC
Liver	GSE6764	30	10	>0.05	0.174	normal liver tissue;cirrhotic liver tissue;low-grade dysplastic liver tissue;high-grade dysplastic liver tissue;very early HCC;very advanced HCC;early HCC;advanced HCC;cirrhotic liver tissue from patients without HCC
Lung	GSE7670	27	27	<0.05	0.000139161	normal; adjacent; adenocarcinoma
Thyroid	GSE2468	10	8	<0.05	2.94227e-06	8 normal tissues, 10 goiters, 10 adenomas and 10 papillary carcinomas.
Thyroid	GSE6339	10	73	>0.05	0.501898	normal; disease; adenoma; carcinoma
4 datasets for deatiled analsys
		Sample		Normal sample	REGγ
Cancer type	GEO Accession	Status	Size		p value	FC
Liver	GSE6764	Cirrhosis	17	13	0.174	1.1744
Liver	GSE6764	Early HCC	10	10	0.0317	1.3066
Liver	GSE6764	advancedHCC	17	13	0.000138	2.13
Liver	GSE6764	Very Advanced HCC	10	13	1.65e-05	2.4306
Thyroid	GSE6339	Adenocarcinoma	90	73	0.00798036	1.25431
Thyroid	GSE6339	Disease	10	73	0.501898	1.06288
Colon	GSE4183	CRC	15	8	7.10766e-07	1.62277
Colon	GSE4183	AD	15	8	0.00112275	1.49
Colon	GSE4183	IBD & CD	15	8	0.820527	1.02763
Lung	GSE7670	Tumor	27	27	0.0050349	1.24278
Lung	GSE7670	Adjacent tumor	27	27	0.000139161	1.30608
