# Supplementary material for: REGγ is associated with multiple oncogenic pathways in human cancers
Source: BMC Cancer. 2012 Feb 23;12:75. doi: 10.1186/1471-2407-12-75 (PMC3350384; doi:10.1186/1471-2407-12-75)
Supplement: Additional file 3 — Table S1. Detailed IHC information of REGγ expression in multiple human cancers. REGγ expression status was scored according to description in Materials & Methods. Overexpression rate of REGγ in each cancer was calculated based on the number of cases scored ++ and above. Pathological grading and histological information are provided for lung cancer (A), colon cancer (B), thyroid cancer (C) and liver cancer (D). [file 1471-2407-12-75-S3.XLSX]

## Sheet: Sheet1
A. Lung cancer
Cancer type	Grade	Sample number	REGγ expression
			-	+	++/+++
Adenocarcinoma	Ⅱ	14	0	0.429	0.571
	Ⅲ	7	0	0.714	0.286
Squamous cell carcinoma	Ⅱ	7	0	0.571	0.429
	Ⅲ	13	0	0.539	0.461
Papillary adenocarcinoma	Ⅰ	2	0	0	1
	Ⅱ	2	0	0	1
Small cell carcinoma		16	0.375	0.438	0.187
Large cell carcinoma		8	0	0.25	0.75
Alveolar cell carcinoma		8	0	0	1
Others		15	0.133	0.2	0.667
Total(%)		92	n=8 (8.7%)	n=34 (37.0%)	n=50 (54.35%)
Freedom degree				14.7993	23.5691
T-statistics				4.65778	15.2533
p-value				0.000369587	1.61001e-13
B. Colon cancer
Cancer type	Histology	Sample number	REGγ level
			-	+	++/+++
adenocarcinoma	well differentiated	10	0.1	0.5	0.4
	moderately differentiated	24	0.042	0.333	0.625
	poor differentiated	1	0	0	1
mucinous carcinoma		3	0	0.67	0.333
metastatic carcinoma		10	0	0.1	0.9
Total(%)		48	n=2 (4.2%)	n=16 (33.3%)	n=30 (62.5%)
Freedom degree				9.29087	6.76499
T-statistics				6.12493	13.9015
p value				0.000173912	8.63119e-06
C.Thyroid cancer
Cancer type	Sample Amount	REGγ level
		-	+	++/+++
papillary carcinoma	41	0	0.341	0.659
follicular carcinoma	8	0.25	0.25	0.5
Total(%)	49	n=2 (4.1%)	n=16 (32.7%)	n=31 (63.2%)
Freedom degree			1.03338	1.05283
T-statistics			4.33121	8.94801
p-value			0.144453	0.0708525
D. Liver cancer
Pathological Grading	Sample Amount	REGγ level
		-	+	++/+++
GradeⅠ	33	0	0	1
Grade Ⅱ	98	0	0.163	0.837
GradeⅠ-Ⅱ	3	0	0	1
Grade Ⅲ	45	0.022	0.044	0.934
Noraml Tissue	27	0.148	0.667	0.185
Total(%)	206	n=5 (2.4%)	n=36 (17.5%)	n=165 (80.1%)
Freedom degree			8.28008	6.99805
T-statistics			3.74282	20.6292
p-value			0.00568235	8.44204e-07
