# Supplementary material for: REGγ is associated with multiple oncogenic pathways in human cancers
Source: BMC Cancer. 2012 Feb 23;12:75. doi: 10.1186/1471-2407-12-75 (PMC3350384; doi:10.1186/1471-2407-12-75)
Supplement: Additional file 4 — Table S4. Information of 13 datasets for correlation analysis. The "Critical Value for test of PCC in two tails" is variable depending on sample size of each dataset. The "Top % selected" was arbitrarily set. [file 1471-2407-12-75-S4.XLS]

## Sheet: Sheet1
Cancer type	GEO Accession	Sample Size	Critical Value for test of PCC in Two Tails	Top % selected	REGγ Correlated Genes	Highly REGγ Correlated Genes	Dataset details
Colon	GSE10972	30	0.3494	0.15	2729.4	74	normal; primay tumor;
Colon	GSE4183	15	0.4821	0.15	3124.2	484	normal; adenoma; CRC;IBD
Colon	GSE8671	32	0.3388	0.15	3124.2	483	nomal; adenoma
Liver	GSE11260	32	0.3388	0.1	1673.2	243	hepatocellular carcinoma;adjacent non-tumor
Liver	GSE14323	47	0.2816	0.1	1326.2	390	normal; cirrhosis; HCC
Liver	GSE1898	182	0.1946	0.1	1672.2	249	HCC; normal liver
Liver	GSE6764	38	0.312	0.1	2082.8	532	normal liver;cirrhotic liver;low-grade dysplastic liver;high-grade dysplastic liver;very early HCC;very advanced HCC;early HCC;advanced HCC;cirrhotic liver from patients without HCC
Lung	GSE10072	58	0.2542	0.05	663.1	214	Lung Tumor; Normal Lung;
Lung	GSE4115	79	0.2185	0.05	663.1	125	Cancer; non Cancer;
Lung	GSE7670	27	0.3673	0.05	664.65	199	normal; adjacent; adenocarcinoma
Thyroid	GSE2468	24	0.3882	0.2	883	82	thyroid adenoma; folicullar adenocarcinoma; normal thyroid tissue
Thyroid	GSE6004	14	0.4973	0.2	4165.6	200	normal; Cancer; Invasive
Thyroid	GSE6339	88	0.2072	0.2	1098.2	53	normal; disease; adenoma; carcinoma

## Sheet: Sheet2
	Colon			Liver				Lung			Thyroid
Gene Symbol	GSE10972	GSE4183	GSE8671	GSE11260	GSE14323	GSE1898	GSE6764	GSE10072	GSE4115	GSE7670	GSE2468	GSE6004	GSE6339	GeneDescription
ABCA1	0	0	0	0	-0.194144	-0.462343	-0.185168	-0.381348	-0.508087	0	-0.723833	-0.719888	0	ATP-binding cassette, sub-family A (ABC1), member 1
ABCC1	0	0.673682	0.685033	0.476449	0	0.448222	0.260888	0	0	0	0	0	0	ATP-binding cassette, sub-family C (CFTR/MRP), member 1
ABCE1	0	0.810127	0.732295	0.206376	0.434045	0	0.368362	0.675494	0	0.792695	0	0	0	similar to ATP-binding cassette, sub-family E, member 1; ATP-binding cassette, sub-family E (OABP), member 1
ABCF2	0.572754	0.71191	0.694272	0	-0.20459	0	-0.188767	0.71503	-0.646506	-0.514387	0.607255	0.882489	0	ATP-binding cassette, sub-family F (GCN20), member 2
ACLY	0	0.655935	0.756801	0.227835	0.4517	0.616865	0.713687	0.844257	0	0.75864	0.808627	0.800591	0	ATP citrate lyase
ACP1	0	0.663875	0.714607	0.437115	-0.194889	0	-0.189956	0.713647	0.743285	0.759217	0	0	0	acid phosphatase 1, soluble
ADAMDEC1	0	-0.770407	-0.610257	0	-0.220556	0.304601	0	0	0	0	0	-0.556202	0	ADAM-like, decysin 1
ADK	0	0.712618	0.770056	0	0	0	-0.21386	0	0.68216	0	0	0	0	adenosine kinase
ADRM1	0.692249	0.829257	0.614841	0.203471	0.591559	0.364553	0.483342	0	0	0	0	0.742762	0.486279	adhesion regulating molecule 1
ADSL	0	0.681966	0.723321	0.422963	0.283543	0.654274	0.502901	0.686676	0.660374	0	0	0	0.429494	adenylosuccinate lyase
AFF1	0	-0.70903	-0.641966	0	-0.300772	-0.390093	-0.491475	-0.497634	0	-0.69842	0	0.759453	0	AF4/FMR2 family, member 1
AMD1	0	0.664447	0.640054	0	0.333424	0	0.284531	0	0.644426	0	0.681651	0	0	adenosylmethionine decarboxylase 1
ANKRD20A1 /// ANKRD20A2 /// ANKRD20A3 /// ANKRD20A4 /// C21orf81 /// LOC100132733 /// LOC284232 /// LOC643187 /// LOC647595 /// LOC653436 /// LOC727770 /// LOC728783	0	-0.613393	-0.62928	0	0	0	-0.325231	0	0	0	0	0	0
ANLN	0	0.757423	0.675002	0.262089	0	0	0.564751	0	0	0	0	0	0	anillin, actin binding protein
AP1S3	0	0.606748	0.622571	0	0	0	0.413882	0	0	0	0	0	0	adaptor-related protein complex 1, sigma 3 subunit
AP2B1	0	0	0.755449	0	0.230731	0.698413	0.36692	0.710523	0.709118	0.720063	0	0	0	adaptor-related protein complex 2, beta 1 subunit
APPBP2	0	0	0	0	-0.35959	0	0.184108	0	-0.551899	0	0.662567	0.788682	0	amyloid beta precursor protein (cytoplasmic tail) binding protein 2
APRT	0	0.608319	0.70753	0	0.26281	0	0.515142	0	0	0	0	0	0	adenine phosphoribosyltransferase
APTX	0.608697	0	0.68329	0	0.46744	0	0.495806	0	0	0	0	0	0	aprataxin
ARHGAP27	0	-0.602006	-0.607051	0	0	0	0.252898	0	0	0	0	0	0	Rho GTPase activating protein 27
ARHGAP6	0	0	0	0	0	0	-0.166185	-0.613804	0	-0.786912	0	0	0	Rho GTPase activating protein 6
ARMC10	0	0.702405	0.624966	0	0	0	0	0	0	0	0	0	0	armadillo repeat containing 10
ASAM	0	0	0	0	0	0	0	0	0	0	-0.66225	-0.737107	0	adipocyte-specific adhesion molecule
ASCC3	0	0.6601	0.659053	0	0	0.618286	0.259612	0	0.671332	0	0	0	0	activating signal cointegrator 1 complex subunit 3
ASNSD1	0	0.745609	0.632071	0	0.330832	0	0	0	0.625095	0	0	0	0	asparagine synthetase domain containing 1
ATAD2	0	0.667518	0.720313	0.495641	0	0.767755	0.435161	0.664152	0	0.680291	0	0	0	ATPase family, AAA domain containing 2
ATIC	0	0.825218	0.737599	0.811855	0.438505	0	0.655584	0.751327	0	0.780662	0	0	0.455108	5-aminoimidazole-4-carboxamide ribonucleotide formyltransferase/IMP cyclohydrolase
ATP6AP1	0	0	0	0.666349	0.426629	0.83795	0.622272	0	0	0	0.711613	0.836942	0	ATPase, H+ transporting, lysosomal accessory protein 1
ATXN10	0	0.603875	0.718847	0.225059	0	0.629613	-0.158917	-0.404757	0	-0.616051	0	0	0	ataxin 10
AZIN1	0	0	0	0	0.349375	0	0.493914	0.644945	0.648957	0.688109	0	0	0.257223	antizyme inhibitor 1
B3GALT4	0	-0.710346	-0.639596	0	0	0.501411	0	0	0	-0.686673	0	0	0	UDP-Gal:betaGlcNAc beta 1,3-galactosyltransferase, polypeptide 4
B3GAT2	0	0	0	0	0	0	0	0	0	0	-0.7658	-0.640381	0	beta-1,3-glucuronyltransferase 2 (glucuronosyltransferase S)
BCAR3	0	-0.608827	-0.66833	0	0.188935	-0.315578	0	0	0	0	0	0	0	breast cancer anti-estrogen resistance 3
BCCIP	0	0.817143	0.633518	0	0.262959	-0.471409	0.551235	0	0	0	0	0.729708	0	BRCA2 and CDKN1A interacting protein
BID	0	0.687427	0.774734	0.294285	0.358436	0	0.320912	0	0	0	0.494702	0	0.298069	BH3 interacting domain death agonist
BTNL3	0	-0.686325	-0.672729	0	0.2624	0	-0.223779	-0.423725	-0.549534	0	0	0	0	butyrophilin-like 3
BUB3	0	0.665738	0.698297	0.240014	0.257549	0.784104	0.577816	0.735764	0.682282	0.828284	0	0	0.365553	budding uninhibited by benzimidazoles 3 homolog (yeast)
BXDC1	0	0.865629	0.722716	0	0	0	0.304211	0	0	0	0	0	0
C12orf11	0	0.764126	0.608929	0.219779	0.186702	0	0.418949	0	0	0.756034	0	0	0	chromosome 12 open reading frame 11
C12orf29	0.614101	0.640625	0.715599	0	0.192091	0	-0.258122	0	0	0	0	0	0	chromosome 12 open reading frame 29
C13orf37	0	0.747709	0.633884	0	0	0	0.407275	0	0	0	0	0.719197	0	chromosome 13 open reading frame 37
C14orf139	0	-0.615707	-0.664802	0	0	0	0	-0.497505	0	0	0	0	0	chromosome 14 open reading frame 139
C15orf48	0	-0.677186	-0.69264	0	0	0	0.308809	0	0	0	0	0	0	chromosome 15 open reading frame 48
C15orf5	0	0	-0.531246	0	0	-0.649215	-0.180902	-0.66571	0	-0.603966	0	0	0	chromosome 15 open reading frame 5
C17orf79	0	0.767038	0.686596	0	0	0	0.482895	0	0	0	0	0	0	chromosome 17 open reading frame 79
C1orf107	0	0.610007	0.634534	0	0.495204	0	0.473297	0	0	0	0	0.699405	0.323059	chromosome 1 open reading frame 107
C1orf112	0	0.712014	0.638596	0	0	0.417107	0.352683	0.699581	0	0	0	0	0	chromosome 1 open reading frame 112
C1orf115	0	-0.678112	-0.619713	0	0.372024	0	0	-0.548411	0	0	0	0	0	chromosome 1 open reading frame 115
C1orf9	0	0	0	0.221696	0.32933	0.715391	0.371844	0	0	0	0.687903	0.750633	0	chromosome 1 open reading frame 9
C20orf11	0	0.613121	0.617103	0.369728	0	0.676395	0.194411	0	0	0	0.517227	0.781802	0	chromosome 20 open reading frame 11
C3orf1	0	0	0	0.485178	0	0	0.284972	0	0	0	0.605923	0.743174	0	chromosome 3 open reading frame 1
C4BPA	0	0	0	-0.542528	0	-0.665948	-0.2727	-0.529415	0	-0.673248	-0.673772	-0.790512	0	complement component 4 binding protein, alpha
C6orf125	0	0.625248	0.712519	0.362593	0	0.660867	0.507572	0	0	0	0	0	0	chromosome 6 open reading frame 125
C9orf61	0	0	-0.586484	0	0	0	0	-0.602292	0	-0.631393	0	0	0
CACYBP	0	0.729576	0.608327	0	0.225757	0	0.516785	0.629536	0	0.751105	0	0	0	similar to calcyclin binding protein; calcyclin binding protein
CALU	0	0.630912	0.664732	0.499703	0.400057	0.653461	0.546651	0	0	0.680236	0.639127	0	0	calumenin
CAPRIN1	0	0	0.764242	0	0	0	-0.167234	0.697109	0.63533	0.712643	0	-0.659226	0	cell cycle associated protein 1
CASC3	0	0	0	0.367518	0.197398	0.745004	0.554482	0	0	0	0.702125	0.833317	0	cancer susceptibility candidate 3
CCDC99	0	0.623983	0.713828	0	0.367589	0	0.58011	0	0	0	0	0	0	coiled-coil domain containing 99
CCNA2	0	0.619732	0.694017	0.485596	0.186845	0.713016	0.579376	0.657077	0	0.753127	0	0	0	cyclin A2
CCNH	0	0.746919	0.725641	0	0.231308	0.432064	0	0	0.656397	0	0	0.707834	0	cyclin H
CCT3	0.614102	0.787378	0.700434	0.708572	0.364571	0.840195	0.666454	0.7135	0	0.745206	0	0.710426	0	chaperonin containing TCP1, subunit 3 (gamma)
CCT5	0.706742	0.790316	0.778487	0.476363	0.298552	0.798692	0.729415	0.682052	0	0.684317	0	0	0.495583	chaperonin containing TCP1, subunit 5 (epsilon)
CCT8	0	0.857828	0.607587	0.198638	0	0.775018	-0.224162	0	0	0	0	-0.710203	0	similar to chaperonin containing TCP1, subunit 8 (theta); chaperonin containing TCP1, subunit 8 (theta)
CD160	0	-0.73291	-0.64966	0	-0.249497	-0.344507	-0.26432	-0.348572	0	0	0	-0.459356	-0.243472	CD160 molecule
CDC123	0	0.783139	0.721359	0	0.350975	0	0.670332	0	0	0.706072	0	0	0	cell division cycle 123 homolog (S. cerevisiae)
CDC2	0	0.661718	0.728041	0	0	0.799194	0.567233	0.730101	0	0.82015	0	-0.528153	0
CDC20	0	0.697932	0.609683	0.398465	0	0	0.542227	0.691491	0	0.675722	0	0	0	cell division cycle 20 homolog (S. cerevisiae)
CDC25B	0	0.722086	0.635999	0.480489	0.45923	0	0.45877	0	0	0	0	0	0	cell division cycle 25 homolog B (S. pombe)
CDH3	0	0.658261	0.628794	0	0	0	-0.157778	0	0	0	0	0	0	cadherin 3, type 1, P-cadherin (placental)
CDKN2B	0	-0.613949	-0.634319	-0.364486	-0.284184	0.466325	0.249061	0	0	0	0	0	0	cyclin-dependent kinase inhibitor 2B (p15, inhibits CDK4)
CDKN3	0	0.613264	0.613815	0.505738	0.239058	0.627154	0.517498	0.673198	0	0.739443	0	0	0.353391	cyclin-dependent kinase inhibitor 3
CENPN	0	0.693469	0.66633	0	0.254454	0	-0.175559	0	0	0.686211	0	-0.635714	0	centromere protein N
CEP55	0	0.725289	0.631097	0	0.320742	0	0.479227	0.684124	0	0.7766	0	0	0	centrosomal protein 55kDa
CEP78	0	0.670541	0.632471	0	0	0	0.323554	0	0	0	0	0	0	centrosomal protein 78kDa
CETN2	0	0.721124	0.650886	0.348507	0	0.675695	0.563212	0	0	0	0	0	0	centrin, EF-hand protein, 2
CHAD	0	-0.668664	-0.646898	-0.208267	0	0	-0.242813	0	0	0	0	0	0	chondroadherin
CHCHD6	0.611329	0.71035	0	0	0	0	0.187696	0	0	0	0	0	0	coiled-coil-helix-coiled-coil-helix domain containing 6
CHEK1	0	0.685392	0.765119	0.368318	0.235495	0.550193	0.581233	0.655237	0	0.725212	0	-0.666499	0	CHK1 checkpoint homolog (S. pombe)
CHGA	0	-0.660423	-0.639651	-0.274778	0	0	0	0	0	0	0	0	0	chromogranin A (parathyroid secretory protein 1)
CKAP5	0	0.670387	0.67221	0	0.344139	0.483689	0.637465	0.644512	0	0.739814	0	0.680275	0	cytoskeleton associated protein 5
CKS1B	0	0.727064	0.667432	0	0.322214	0	0.575196	0.720963	0	0.788709	0	0	0	CDC28 protein kinase regulatory subunit 1B
CKS2	0	0.742475	0.632276	0.584356	0.366326	0.68324	0.558485	0	0	0.761553	0	0	0.418594	CDC28 protein kinase regulatory subunit 2
CLDN2	0	0.602579	0.643461	-0.199629	0	0	0	0	0	0	0	0	0	claudin 2
CLIC5 /// LOC100131610	0	-0.624187	-0.636507	0	0	0	0	-0.543078	0	0	0	-0.543776	0
CNPY2	0	0.71115	0.617602	0	0.240101	0	0.418022	0	0.691938	0	0	-0.600788	0	canopy 2 homolog (zebrafish)
COPS6	0	0.733059	0.648661	0.493338	0.574744	0.5641	0.573969	0	0	0	0	0.823361	0	COP9 constitutive photomorphogenic homolog subunit 6 (Arabidopsis)
COPS8	0	0.715756	0.711721	0.410157	0.342654	0	0.471353	0.764938	0.730158	0	0	-0.513916	0	COP9 constitutive photomorphogenic homolog subunit 8 (Arabidopsis)
COPZ1	0	0	0.628437	0.714972	0.434438	0.764302	0.669968	0	0	0	0.699462	0.686325	0	coatomer protein complex, subunit zeta 1
COX4NB	0	0.794689	0.814434	0	0.428817	0.360299	-0.159005	0	0.64871	0.673429	0	0.814149	0	COX4 neighbor
COX7A1	-0.436385	0	0	-0.329979	-0.327905	-0.27043	-0.392843	-0.62828	0	-0.839859	0	0	0	cytochrome c oxidase subunit VIIa polypeptide 1 (muscle)
CPSF3	0	0.772602	0.741418	0.586646	0	0.625372	0.421567	0	0	0	0	0	0	cleavage and polyadenylation specific factor 3, 73kDa
CPSF6	0	0	0.653075	0	0.285556	0.333111	0.548171	0.686846	0.632218	0.684324	0	0.74299	0	cleavage and polyadenylation specific factor 6, 68kDa
CREB1	0	0	0	0.503824	-0.198718	0.342012	0.25139	0	0	0	0.661615	0.690465	0	cAMP responsive element binding protein 1
CREBL2	0	-0.571764	0	-0.373517	0	-0.426431	-0.21658	-0.386364	0	-0.470966	0.612235	0.697333	0	cAMP responsive element binding protein-like 2
CRY2	0	0	0	0	0	-0.265509	-0.397914	-0.621188	0	-0.713893	0	0	0	cryptochrome 2 (photolyase-like)
CSE1L	0.6382	0.859763	0.743892	0.512806	0.302089	0	0.391985	0	-0.505618	0.803962	0	-0.581265	0.411249	CSE1 chromosome segregation 1-like (yeast)
CTPS	0	0.858838	0.752371	0	0	0	-0.239567	0	0	0.77816	0	0.720258	0	CTP synthase
CUGBP2	-0.444086	0	0.626481	0	-0.216408	0	-0.242135	-0.617433	0	-0.690163	0	-0.695658	-0.289928
CUL4A	0	0.708755	0.618761	0	0.412209	0	0.261173	0	0	0	0.67006	0	0	cullin 4A
CYFIP1	0	0	0	0	0.484375	0	0.521558	0	0	0	0.673047	0.839595	0	cytoplasmic FMR1 interacting protein 1
DAP	0	0	0	0	0.480816	-0.591134	0.439288	0	0.63393	0	0.623881	0.809293	0	death-associated protein
DAP3	0	0.726574	0.72734	0.616104	0.279033	0	0.567652	0.681334	0	0	0	0.702712	0	death associated protein 3
DARS	0	0.694733	0.63437	0.451423	0.374608	0	0.280421	0	0	0	0	0	0	aspartyl-tRNA synthetase
DBF4	0	0.779048	0.63153	0	0.311282	0	0.393753	0.67867	0	0	0	0	0	DBF4 homolog (S. cerevisiae)
DCTD	0	0.647801	0.660016	0	0.218894	0	0	0	0.741679	0	0	0	0	dCMP deaminase
DCUN1D5	0	0.825002	0.70313	0	0	0.495734	0	0	0	0	0	0	0	DCN1, defective in cullin neddylation 1, domain containing 5 (S. cerevisiae)
DDB1	0	0	0	0.562017	0.55554	0.823825	0.530799	0	0	0	0.67531	0.795949	0	damage-specific DNA binding protein 1, 127kDa
DDR1	0	0	0	-0.180642	0.247512	0.618809	0	0	0	0	0.627407	0.703332	0	discoidin domain receptor tyrosine kinase 1
DDX1	0	0.676031	0.720799	0.330918	0.221392	0.604189	0.375644	0	0	0	0.688004	0.693323	0	DEAD (Asp-Glu-Ala-Asp) box polypeptide 1
DDX18	0.652153	0.733602	0.745804	0.35445	0.3718	0.693892	0.343957	0	0	0.679211	0	0	0	DEAD (Asp-Glu-Ala-Asp) box polypeptide 18
DDX19A	0	0.778782	0.693167	0	0.613006	0	0.430952	0	0	0	0	-0.458345	0	DEAD (Asp-Glu-Ala-As) box polypeptide 19A
DDX21	0	0.876201	0.762499	0.435485	0.372818	0	0.384983	0	0	0	0.514816	0	0	DEAD (Asp-Glu-Ala-Asp) box polypeptide 21
DDX27	0.678449	0.706522	0	0.385613	-0.317209	0.307594	0.358879	0	-0.485448	0	0	0	0	DEAD (Asp-Glu-Ala-Asp) box polypeptide 27
DDX28	0.634634	0.65025	0	0.219781	-0.238192	0	-0.192106	0	0	0	0	0.685468	0	DEAD (Asp-Glu-Ala-Asp) box polypeptide 28
DDX47	0	0.731454	0.633493	0.237274	0	0	0.389041	0	0	0	0	0	0	DEAD (Asp-Glu-Ala-Asp) box polypeptide 47
DDX48	0	0	0	0.657677	0	0.770617	0	0	0	0	0	0	0
DDX56	0.723436	0.617368	0	0.401231	0.472538	0	-0.176453	0	0	0	0	0	0	DEAD (Asp-Glu-Ala-Asp) box polypeptide 56
DHCR7	0.621219	0.623199	0	0	0.315255	0	0	0	0	0	0	0	0	7-dehydrocholesterol reductase
DHX29	0	0	0	0	0.234253	0.40714	0.268496	0	0	0	0.606911	0.703127	0	DEAH (Asp-Glu-Ala-His) box polypeptide 29
DIMT1L	0	0.738228	0.692455	0	0.282984	0	0.593643	0	0	0	0	-0.500885	0	DIM1 dimethyladenosine transferase 1-like (S. cerevisiae)
DKC1	0.616783	0.856838	0.749121	0.381795	0.586425	0.303385	0.671358	0.774216	0	0.75482	0	0	0	dyskeratosis congenita 1, dyskerin
DLAT	0	0	0	0.610627	0.673463	-0.286466	0.506663	0.681613	0.623756	0.699697	0	0	0	dihydrolipoamide S-acetyltransferase
DNAJA3	0	0.69504	0.757716	0.214088	0.458152	0	0.346772	0	0	0	0.534156	0	0	DnaJ (Hsp40) homolog, subfamily A, member 3
DNCI2	0	0	0	0.623674	0	0.643116	0	0	0	0	0	0	0
DNM1L	0	0.630972	0.698088	0	0.349538	0	-0.155183	0	0	0.750145	0	0.705051	0	dynamin 1-like
DNTTIP1	0.616075	0.648811	0	0.512958	0	0	0.480801	0	0	0	0	0	0	deoxynucleotidyltransferase, terminal, interacting protein 1
DONSON	0	0.617955	0.650201	0	0.393253	0	0.558015	0.634235	0	0	0	0	0	downstream neighbor of SON
DPEP1	0	0.61833	0.694142	0.228473	0	-0.69019	0	0	-0.612619	0	0	0	0	dipeptidase 1 (renal)
DRG1	0	0.723947	0.723745	0.306979	0.226941	0.401854	0.449684	0	0	0	0	0	0	developmentally regulated GTP binding protein 1
DTL	0.491081	0	0.685805	0	0	0.622285	0.623354	0	0	0	0	0	0	denticleless homolog (Drosophila)
DYRK4	0	0	0	0.258152	0	0	0	-0.395865	0	0	0.600232	0.913058	0	dual-specificity tyrosine-(Y)-phosphorylation regulated kinase 4
ECT2	0	0.721359	0.748378	0	0.304448	0.720793	-0.158568	0.69699	0	0.681092	0	-0.681675	0	epithelial cell transforming sequence 2 oncogene
EFTUD2	0	0.828732	0.789366	0	0	0.852588	0.710509	0	0	0	0	0.842529	0	elongation factor Tu GTP binding domain containing 2
EIF2S1	0	0.733412	0.761972	0.286733	0.275237	0	-0.214452	0	0	0	0	0	0	eukaryotic translation initiation factor 2, subunit 1 alpha, 35kDa
EIF2S2	0.877243	0.819695	0.704251	0.548958	0.196655	0.660542	0.50016	0	0.640152	0.783868	0	0	0	eukaryotic translation initiation factor 2, subunit 2 beta, 38kDa
EIF3B	0	0.896479	0.73042	0	0.67068	0	0.662935	0.676582	0	0	0	-0.556421	0	eukaryotic translation initiation factor 3, subunit B
EIF3I	0	0.68317	0.731791	0	0.31139	0	0.401431	0	0	0	0	0	0	eukaryotic translation initiation factor 3, subunit I
EIF3J	0	0.74595	0.681656	0	0.440457	0	0.38279	0	0	0	0	0	0	eukaryotic translation initiation factor 3, subunit J
EIF4A1	0	0.617961	0.723028	0.443932	0	-0.585592	-0.218551	-0.393074	0	-0.488897	0	0	0.329551	similar to eukaryotic translation initiation factor 4A; small nucleolar RNA, H/ACA box 67; eukaryotic translation initiation factor 4A, isoform 1
EIF4A3	0	0.733122	0.781971	0	0	0	0.639445	0	0	0.688213	0	0	0	eukaryotic translation initiation factor 4A, isoform 3
EIF5A2	0	0.676065	0.607921	0.342799	0.220674	0	0.205163	0	0	0	0	0	0	eukaryotic translation initiation factor 5A2
EIF5B	0	0.796187	0.635756	0.209283	0.611769	0.535812	0.412467	0	0	0	0	0.720399	0	eukaryotic translation initiation factor 5B
EIF6	0	0.723976	0.606279	0	0	0	0.596307	0	0	0	0	0	0	eukaryotic translation initiation factor 6
ELAVL1	0	0.710561	0.750572	0.484065	0.474262	0.644469	0.439486	0.75609	0.634766	0.691968	0.708583	0.739852	0	ELAV (embryonic lethal, abnormal vision, Drosophila)-like 1 (Hu antigen R)
ELMO1	-0.454239	0	0	0	0.244139	0.456597	0.367795	-0.605834	0	-0.705654	0	0	0	engulfment and cell motility 1
EME1	0	0	0	0	0	0	0.571589	0	0	0	-0.650803	-0.809481	0	essential meiotic endonuclease 1 homolog 1 (S. pombe)
ENC1	0	0.64165	0.705409	0	0.269876	0	0	0	0	0	0	0	0	ectodermal-neural cortex (with BTB-like domain)
ENO1	0	0.751065	0.798768	0	0.422131	0.644689	0.699641	0.786586	0.67568	0.711805	0	0	0	enolase 1, (alpha)
ENTPD5	0	-0.688162	-0.657574	-0.236254	0	-0.393499	-0.334312	0	0	0	0	0	0	ectonucleoside triphosphate diphosphohydrolase 5
EPRS	0	0.707047	0.645936	0.552315	0.376866	0.846826	0.59137	0	0	0	0	0	0.324806	glutamyl-prolyl-tRNA synthetase
ETF1	0	0.689958	0.73754	0.206898	0.481628	0	0.525149	0	0	0	0	0	0	eukaryotic translation termination factor 1
ETS2	0	0.628115	0.756567	0	0	0	-0.185711	-0.439335	0.641825	-0.523206	0	0	0	v-ets erythroblastosis virus E26 oncogene homolog 2 (avian)
EVI1	0	0	0	0	0	-0.371011	0.252123	-0.46567	0	0	-0.710405	-0.683357	0
EXOSC5	0.693111	0.673753	0.633669	0	0.535587	0	0.660894	0	0	0.689391	0	0.716711	0	exosome component 5
EXOSC7	0	0.695323	0.625429	0.445209	0.417383	0.463805	0.505951	0	0	0	0	0	0	exosome component 7
EXOSC8	0	0.700191	0.652116	0	0	0	0.327038	0	0	0	0	0	0	exosome component 8
FAM36A	0	0.669857	0.639881	0	0	0	0.409867	0	0	0	0	0.704825	0	family with sequence similarity 36, member A
FAM83D	0	0.762259	0.616208	0	0	0	0.506799	0	0	0	0	0	0	family with sequence similarity 83, member D
FAM98A	0	0.786549	0.652683	0	0.434117	0.311808	0.367694	0	0	0	0	0	0	family with sequence similarity 98, member A
FANCI	0	0.655578	0.741654	0	0.305041	0	0.563972	0	0	0.675322	0	0	0	Fanconi anemia, complementation group I
FARSA	0	0.685737	0.669253	0	0.515975	0	0.54845	0	0	0	0	0	0	phenylalanyl-tRNA synthetase, alpha subunit
FBXO21	0	0.609015	0.638569	0	-0.17729	0	-0.241407	0	-0.556514	0	0	0	0	F-box protein 21
FBXO5	0	0.626623	0.728033	0	0.369223	0	0.474127	0	0	0	0	0	0	F-box protein 5
FIGF	0	0	0	0	0	0	0.228426	-0.612662	0	-0.693777	0	-0.449693	0	c-fos induced growth factor (vascular endothelial growth factor D)
FLAD1	0	0.720762	0.618861	0	0.532016	0	0.629646	0.640713	0	0.677821	0	0	0	FAD1 flavin adenine dinucleotide synthetase homolog (S. cerevisiae)
FLJ10357	-0.425834	0	-0.514538	0	0.24335	0.483392	-0.166994	-0.377226	0	0	0.601124	0.69193	0	hypothetical protein FLJ10357
FLJ11506	0	0	0	0.391569	-0.182249	0.494356	-0.239465	0.637169	-0.540882	0	0.663546	0.810376	0
FLJ23185	0	0	0	0	-0.473379	0	0	0	-0.637452	-0.600457	0	0	0
FLJ23447	0	0	0	-0.605905	0	-0.685122	0	0	0	0	0	0	0
FLVCR2	0	-0.651443	-0.63984	0	0	0	-0.338379	0	0	0	0	-0.441054	0	feline leukemia virus subgroup C cellular receptor family, member 2
FMO2	0	0	0	0	-0.294401	-0.523985	-0.317895	-0.65074	0	-0.686741	0	-0.472207	0	flavin containing monooxygenase 2 (non-functional)
FOXF1	0	0	0	-0.264575	0	-0.266189	-0.368286	-0.605724	0	-0.646921	0	0	0	forkhead box F1
FTSJ1	0	0.798106	0.651975	0.24429	0.509461	0	0.475818	0	0	0.713637	0	0.781423	0	FtsJ homolog 1 (E. coli)
FXYD1	-0.42874	-0.715291	-0.60811	0	0	-0.645368	-0.438779	-0.611643	0	-0.692421	0	0	0	FXYD domain containing ion transport regulator 1
GAR1	0	0.636935	0.63231	0	0.272066	0	0.579556	0.623668	0	0	0	0.72895	0	GAR1 ribonucleoprotein homolog (yeast)
GART	0	0.776226	0.785014	0.361129	0.545156	0.638068	0.483317	0.712162	0	0.68213	0	0.732525	0	phosphoribosylglycinamide formyltransferase, phosphoribosylglycinamide synthetase, phosphoribosylaminoimidazole synthetase
GCLM	0	0.646365	0.681856	0.542559	0	0	-0.155591	0	0	0	0	0	0	glutamate-cysteine ligase, modifier subunit
GCN1L1	0	0.63013	0.624804	0	0	0	0.743826	0	0	0	0	0	0	GCN1 general control of amino-acid synthesis 1-like 1 (yeast)
GEMIN5	0	0.776928	0.659872	0	0	0	0.520792	0	0	0	0	0	0	gem (nuclear organelle) associated protein 5
GGCT	0	0.784924	0.60946	0	0.340965	0	0.574838	0	0	0	0	0	0	gamma-glutamyl cyclotransferase
GGTA1	0	-0.683667	-0.604136	0	0	0	-0.210163	0	0	0	0	0	0	glycoprotein, alpha-galactosyltransferase 1
GINS1	0	0.641359	0.635305	0	0	0	0.559339	0	0	0	0	0	0	GINS complex subunit 1 (Psf1 homolog)
GLA	0	0.608834	0.704477	0.612368	0	0	0.58973	0	0	0	0	0	0	galactosidase, alpha
GLO1	0	0.720096	0.70301	0	0	0.564729	0.31493	0	0	0	0	0	0	glyoxalase I
GLRX3	0	0.785948	0.739023	0	0.475259	0	0.541253	0.710178	-0.511096	0	0	0	0	glutaredoxin 3
GMPS	0	0.866387	0.66655	0.299531	0.492066	0	0.443806	0	0	0	0	0	0	guanine monphosphate synthetase
GNAI3	0	0	0	0	0.269559	0	0.207852	0.639654	0.651916	0.712276	0	0	0	guanine nucleotide binding protein (G protein), alpha inhibiting activity polypeptide 3
GNB1	0	0	0	0	0.24709	0	0.619314	0.660905	0.666804	0.752026	0	0.782259	-0.253559	guanine nucleotide binding protein (G protein), beta polypeptide 1
GNL3	0	0.799828	0.654436	0	0.277683	0.472437	0.493981	0	0	0	0	0	0	guanine nucleotide binding protein-like 3 (nucleolar)
GORASP2	0	0	0	0.560696	0.617616	0.744504	0.55853	0.643781	0.627594	0.721259	0.829877	0.837079	0	golgi reassembly stacking protein 2, 55kDa
GPATCH4	0.647156	0.697177	0.656122	0	0.210443	0	-0.230595	0	-0.514655	0	0	-0.573191	0	G patch domain containing 4
GPI /// LOC100133951	0	0.766711	0.642379	0	0.527879	0	0.446886	0.651324	0	0	0	0	0
GRAMD1C	0	-0.66486	-0.609136	0	-0.23223	-0.701214	-0.705731	0	0	0	0	0	0	GRAM domain containing 1C
GRSF1	0.543712	0	0	0	0.400809	-0.308169	0.384751	0.695395	0.68628	0.673014	0	0.888225	0	G-rich RNA sequence binding factor 1
GSPT1	0	0.781361	0.711527	0.632529	0.417311	0.308388	-0.319633	0	0.627666	0	0	0.838331	0.312712	G1 to S phase transition 1
GSTM5	0	0	-0.737129	0	0	-0.398982	-0.30413	-0.721538	0	-0.614577	0	0	0	glutathione S-transferase mu 5
GTPBP4	0	0.835423	0.726518	0	0.391244	0	0.608241	0.720379	0	0.730538	0	0.693263	0	GTP binding protein 4
GUCA2B	0	-0.615524	-0.60622	0	0.198843	0	0	0	-0.524104	0	0	0	0	guanylate cyclase activator 2B (uroguanylin)
GVIN1	0	-0.629292	-0.628177	0	-0.253459	0	-0.229831	-0.502159	0	0	0	-0.540954	0	GTPase, very large interferon inducible 1
GYPC	-0.478745	0	-0.570795	-0.243731	-0.435694	0.326581	-0.272861	-0.603785	0	-0.7356	0	-0.448254	0	glycophorin C (Gerbich blood group)
HARS	0	0.676687	0.672428	0	0.332246	0	0.518998	0	0	0	0	0	0	histidyl-tRNA synthetase
HDGF	0	0.630022	0.647957	0.31523	0.302833	0.767379	0.492204	0	0	0.718536	0	0.714845	0	hepatoma-derived growth factor (high-mobility group protein 1-like)
HEATR1	0	0.706745	0.79937	0	0.408158	0.549029	0.577762	0.716449	0	0	0	-0.584608	0	HEAT repeat containing 1
HEATR2	0	0.723309	0	0	0.617119	0	0.734066	0	0	0	0	0	0	HEAT repeat containing 2
HIG2	0	0.750748	0.619897	0.351444	0.223321	0	0.419247	0	0	0	0	0	0
HIST1H3E	0	-0.692222	-0.605708	0	0	0	0	0	0	0	0	0.678218	0	histone cluster 1, H3j; histone cluster 1, H3i; histone cluster 1, H3h; histone cluster 1, H3g; histone cluster 1, H3f; histone cluster 1, H3e; histone cluster 1, H3d; histone cluster 1, H3c; histone cluster 1, H3b; histone cluster 1, H3a; histone cluster 1, H2ad; histone cluster 2, H3a; histone cluster 2, H3c; histone cluster 2, H3d
HMMR	0	0.635067	0.614948	0	0.374272	0	0.555617	0	0	0.715818	0	0	0	hyaluronan-mediated motility receptor (RHAMM)
HN1	0	0	0	0.631612	0.666206	0.829771	0.686915	0.696401	0	0.671659	0.504526	0	0.306431	hematological and neurological expressed 1
HN1L	0	0.665551	0.720996	0	0.411297	0	0.366958	0	0	0	0	0	0	hematological and neurological expressed 1-like
HNRNPC	0	0.701065	0.661161	0	0.188952	0	0.517298	0.692727	0	0	0	0.720226	0	heterogeneous nuclear ribonucleoprotein C (C1/C2)
HNRNPM	0	0.611024	0.747094	0	-0.272361	0	-0.278859	0	0	0	0	-0.493972	0	heterogeneous nuclear ribonucleoprotein M
HPGD	0	-0.641605	-0.609657	0	0	-0.620111	-0.195836	-0.351804	0	-0.558483	0	-0.522287	0	hydroxyprostaglandin dehydrogenase 15-(NAD)
HSD17B11	0	-0.608618	-0.695145	0	0	0	-0.201766	-0.447261	0	0	0	0	0	hydroxysteroid (17-beta) dehydrogenase 11
HSF1	0	0	0	0	0	0.721244	0.635355	0	0	0	0	0	0	heat shock transcription factor 1
HSP90AB1	0	0.776072	0.752896	0	0.291605	0	0.663529	0	0	0.727976	0	0	0	heat shock protein 90kDa alpha (cytosolic), class B member 1
HSPA9	0	0.670384	0.737793	0	0.497524	0	0.609824	0	0.645084	0.717741	0	0.737212	0	heat shock 70kDa protein 9 (mortalin)
HSPD1	0	0.704252	0.806218	0.294995	0.41962	0.527578	0.519618	0.764584	0	0.783281	0	0	0	heat shock 60kDa protein 1 (chaperonin) pseudogene 5; heat shock 60kDa protein 1 (chaperonin) pseudogene 6; heat shock 60kDa protein 1 (chaperonin) pseudogene 1; heat shock 60kDa protein 1 (chaperonin) pseudogene 4; heat shock 60kDa protein 1 (chaperonin)
HYAL1	-0.451111	0	0	0	0.218376	-0.417883	0	-0.620949	0	-0.611398	0	0	0	hyaluronoglucosaminidase 1
IARS	0	0.798647	0.732274	0.623991	0.354918	0.613121	0.691684	0.67371	0	0.700847	0.500973	0	0	isoleucyl-tRNA synthetase
IL10RB	0	-0.626257	-0.643281	0	0	0	0	0	0	0	0	0	-0.266231	interleukin 10 receptor, beta
ILF2	0	0.72567	0.807294	0.718063	0.400041	0.715801	0.620024	0.759282	0	0.725755	0	0	0	interleukin enhancer binding factor 2, 45kDa
ILF3	0	0.699152	0.709821	0	0.524465	-0.666155	0.505987	0.719741	0	0	0	0	0	interleukin enhancer binding factor 3, 90kDa
IPO5	0	0.773011	0.70968	0	0.335171	0	-0.181735	0	0.627669	0	0	-0.706244	0	importin 5
IPO7	0	0.815798	0.658287	0.432678	0.374477	0.474052	0.586212	0	0.698356	0	0	0	0	importin 7
ISG20L2	0	0.646615	0.627853	0	0.630421	0	0.564815	0	0	0	0	0.68552	0	interferon stimulated exonuclease gene 20kDa-like 2
JMJD1B	0	0	0	0.260996	0.264568	0.709321	0.459614	0	0	0	0.628376	0.691066	0
KARS	0	0.825106	0.611219	0	0.22224	0.569323	0.56387	0	0	0.678358	0	0	0	lysyl-tRNA synthetase
KIAA0020	0	0.7918	0.682222	0	0.227875	0	0.403612	0	0	0	0.500177	0	0	KIAA0020
KIAA0256	0	-0.684675	-0.640737	-0.371005	0	0	-0.208436	-0.496996	0	-0.506976	0	0	0
KIAA0859	0.667653	0	0.788225	0	0.480247	0	0.477822	0	0	0	0	0.823049	0
KIAA1199	0	0.690763	0.718671	0.275447	-0.194425	-0.611471	0.180081	0	0	0	0	-0.508951	0	KIAA1199
KIAA1223	0	0	0	-0.738567	0	-0.629797	0	0	0	0	0	0	0
KIAA1737	0	-0.684838	-0.679787	0	0	-0.298772	-0.328119	0	0	0	0.587727	0	0	KIAA1737
KIF2A	0	0.656029	0.650667	0	0.183132	0	0.524725	0.725184	0.650285	0.768224	0	0	0	kinesin heavy chain member 2A
KIF2C	0	0.649421	0.653315	0.500076	0.227589	0.702105	0.534193	0.642093	0	0.697909	0	0	0.248267	kinesin family member 2C
KIF9	0	0.673268	0.618658	0	0	-0.260949	0.490521	0	0	0	0	0	0	kinesin family member 9
KPNA2	0	0	0	0.697535	0	0.882578	0	0	0	0.84693	0	0	0.417313	karyopherin alpha 2 (RAG cohort 1, importin alpha 1); karyopherin alpha-2 subunit like
KPNA2 /// LOC728860	0	0.81598	0.739117	0	0.437185	0	0.719737	0.824379	0	0	0	0	0
KPNA4	0	0.631492	0.630352	0	0.507633	0.682296	0.329796	0.663969	0	0	0	0	0	karyopherin alpha 4 (importin alpha 3)
LAPTM4B	0	0.713256	0.624731	0	0.429541	0.716857	0.454471	0	0.70046	0	0	0	0	lysosomal protein transmembrane 4 beta
LARP1	0	0.821714	0.610126	0	0.578362	0.703249	0.640694	0	0	0	0	0.795732	0.28756	La ribonucleoprotein domain family, member 1
LARS	0	0	0.693731	0	0	0.829795	0.608591	-0.356397	0	0	0	0	0.400296	leucyl-tRNA synthetase
LAS1L	0.62706	0.634629	0.663515	0	0.223144	0	-0.185859	0	0	0	0	0.764788	0.322065	LAS1-like (S. cerevisiae)
LEAP2	0	-0.625845	-0.631303	0	0	0	-0.424507	0	0	0	0	0	0	liver expressed antimicrobial peptide 2
LMBR1	0	0.710276	0.669253	0	0	0	0.417494	0	0	0	0	0	0	limb region 1 homolog (mouse)
LOC100130506	0	-0.661427	-0.668235	0	0	0	-0.165899	0	0	0	0	0.71974	0	hypothetical protein LOC100130506
LOC100131612 /// MED27	0	0.704666	0.724688	0	0.275016	0	0.577035	0	0	0	0	0	0
LOC100133665 /// TALDO1	0	0.640828	0.69557	0	0.205284	0	0.477064	0	0	0	0	0.780135	0
LOC100134295 /// SLCO4A1	0	0.761931	0.628061	0	0	0	0.173456	0	0	0	0	0	0
LOC284889 /// MIF	0	0.731213	0.663889	0	0.345646	0	0.313609	0.683095	0	0	0	0	0
LOC731049 /// UBE2S	0	0.815874	0.61613	0	0.413895	0	0.654946	0.735896	0	0.847562	0	0	0
LRPPRC	0	0.608746	0.663855	0.54913	0.350207	0.707748	0.438127	0.632188	0	0.700983	0.532549	0	0	leucine-rich PPR-motif containing
LRRC59	0	0	0.721153	0	0.612146	0	-0.177998	0.645923	0.63812	0.821635	0	0	0	leucine rich repeat containing 59
LSM2	0	0.644092	0.620615	0	0.206008	0.373697	0.484371	0.641179	0	0.688223	0	0	0	LSM2 homolog, U6 small nuclear RNA associated (S. cerevisiae)
MAD2L1	0	0.690707	0.700995	0.326605	0.225369	0.562175	0.625346	0.70749	0	0.777279	0	0	0	MAD2 mitotic arrest deficient-like 1 (yeast)
MAD2L2	0	0.630162	0.646132	0	0	0	0.520802	0	0	0	0	0	0	MAD2 mitotic arrest deficient-like 2 (yeast)
MAK16	0	0.763518	0.665544	0	0.325537	0	0	0	0	0	0	0	0	MAK16 homolog (S. cerevisiae)
MAMDC2	0	-0.685686	-0.657733	0	0	-0.309983	-0.164154	0	0	0	0	0	0	MAM domain containing 2
MAWBP	0	0	0	-0.732946	0	-0.748626	0	0	0	0	0	0	0
MBOAT1	0	-0.603169	-0.669076	0	0	0	-0.236025	0	0	0	0	0	0	membrane bound O-acyltransferase domain containing 1
MCCC2	0	0.681599	0.794958	0	0.418408	-0.283979	0.233442	0	0	0.676067	0	0	0	methylcrotonoyl-Coenzyme A carboxylase 2 (beta)
MCM3	0	0.709259	0.741883	0.362351	0.18962	0.833967	0.600862	0	0	0.701448	0	0	0	minichromosome maintenance complex component 3
MCRS1	0	0	0.613597	0.487052	0.545457	0.791824	0.45437	0	0	0	0.600765	0.834616	0	microspherule protein 1
MCTS1	0	0.730277	0.710246	0	0.37411	0	-0.186712	0.67131	0	0	0	0.837694	0	malignant T cell amplified sequence 1
MELK	0	0.606999	0.67896	0	0.26846	0	0.610372	0.679467	0	0.71141	0	-0.480363	0	maternal embryonic leucine zipper kinase
MEMO1	0	0.734004	0.677065	0	0.331881	0	0	0	0	0.706337	0	0	0	mediator of cell motility 1; similar to mediator of cell motility 1
MET	0	0.626389	0.741156	0.521582	0.352867	0	0	0	0	0	0	-0.466625	0.346693	met proto-oncogene (hepatocyte growth factor receptor)
METTL11A	0	0.767646	0.667966	0	0	0	0.555991	0	0	0	0	0	0	methyltransferase like 11A
MGC11308	0	0	0	0.610557	0	0.614782	0	0	0	0	0	0	0
MKRN1	0	0	-0.710819	0.280926	0.33864	0	-0.153395	-0.37443	-0.650575	-0.514307	0.634412	0.77208	0	makorin ring finger protein pseudogene 6; makorin ring finger protein 1
MMP12	0	0	0.617081	0	0	0	0.477667	0	0	0	-0.727662	-0.609681	0	matrix metallopeptidase 12 (macrophage elastase)
MOGAT2	0	-0.629528	-0.626156	-0.273575	0	-0.739676	-0.455907	-0.386461	0	0	0	-0.594822	0	monoacylglycerol O-acyltransferase 2
MRP63	0	0.710348	0.683305	0	0	0	0	0	-0.709878	0	0	0.709782	0	mitochondrial ribosomal protein 63
MRPL10	0	0	0	0	0	0.826455	0.675637	0	0	0	0	0	0	mitochondrial ribosomal protein L10
MRPL15	0	0.64236	0	0.269907	0.367767	0.36785	0.469122	0.707497	0.674468	0.785442	0	0	0	mitochondrial ribosomal protein L15
MRPL17	0	0.797118	0.68049	0.450226	0.32415	0.615355	0.502726	0.653931	0	0	0	0	0	mitochondrial ribosomal protein L17
MRPL3	0	0.644877	0.635707	0.478267	0.252386	0.394502	0.235777	0.718144	0.650679	0.721952	0	0	0	mitochondrial ribosomal protein L3
MRPL36	0.625834	0.672045	0.671033	0.303246	0	0	0.567087	0	0	0	0	0.750817	0	mitochondrial ribosomal protein L36
MRPL37	0	0.609183	0.662916	0.300024	0	0.369278	0.337443	0	0	0	0	0	0	mitochondrial ribosomal protein L37
MRPL4	0	0.754666	0.688055	0	0.613615	0	0.309418	0	0	0	0	0.835202	0	mitochondrial ribosomal protein L4
MRPL42	0	0.639734	0.787446	0.627393	0.34453	0	0.439321	0.718949	0.768568	0.807864	0	0	0.33884	mitochondrial ribosomal protein L42
MRPL45	0.506441	0	0	0.601462	0	0	0.606835	0	0	0	0	0	0.245092	mitochondrial ribosomal protein L45
MRPS12	0.644725	0.749727	0.605791	0.430539	-0.251116	0	0.611115	0.720066	-0.54988	0.792683	0	0.686872	0	mitochondrial ribosomal protein S12
MRPS15	0	0.78126	0.714748	0.410498	0.294428	0	0.336905	0	0	0	0	0.707711	0	mitochondrial ribosomal protein S15
MRPS17	0.680219	0.813933	0.699873	0	0.483552	0	0.581653	0.672159	0	0	0	0.847177	0	mitochondrial ribosomal protein S17
MRPS23	0.535541	0.872866	0.729195	0.753026	0	0	0.638479	0	0	0	0	0	0	mitochondrial ribosomal protein S23
MRPS30	0	0.609724	0.670147	0.372132	0.534441	0.335562	0.537056	0.72794	0	0.722466	0	0	0	mitochondrial ribosomal protein S30
MRPS7	0	0	0	0	0.439417	0	0.550157	0.645913	0.709487	0.724842	0	0	0	mitochondrial ribosomal protein S7
MSH2	0	0.627985	0.71457	0.35053	0	0.792816	0.388613	0.669516	0	0.789867	0	0	0.334309	mutS homolog 2, colon cancer, nonpolyposis type 1 (E. coli)
MSH6	0	0.701518	0.71488	0.418695	0.341366	0.728452	0.528564	0.649051	0.641168	0.705332	0	-0.748187	0	mutS homolog 6 (E. coli)
MTERFD1	0	0.793331	0.607829	0	0.204658	-0.652023	0.442531	0	0	0	0	0.691868	0	MTERF domain containing 1
MTFR1	0	0.668625	0.68364	0	0.577496	0.456511	0.454083	0.701114	0	0.681505	0	0	0	mitochondrial fission regulator 1
MTHFD1	0	0.689224	0.69896	-0.357669	-0.199013	-0.54892	-0.429236	0.686266	0	0	0	0	0	methylenetetrahydrofolate dehydrogenase (NADP+ dependent) 1, methenyltetrahydrofolate cyclohydrolase, formyltetrahydrofolate synthetase
MTHFD1L	0	0.878655	0.699147	0	0	-0.62934	-0.210135	0	0	0	0	0	0	methylenetetrahydrofolate dehydrogenase (NADP+ dependent) 1-like
MYC	0	0.737664	0.619607	0	0	0	0.217711	0	0	0	0	0	0	v-myc myelocytomatosis viral oncogene homolog (avian)
MYOT	0	-0.6871	-0.626751	0	0	-0.488158	-0.203617	0	0	0	0	0	0	myotilin
NAE1	0	0.768838	0.620532	0	0.193652	0	0.557565	0	0	0	0	0	0	NEDD8 activating enzyme E1 subunit 1
NANP	0	0.656538	0.671955	0	0	0	0.331406	0	0	0	0	0	0	N-acetylneuraminic acid phosphatase
NARG1	0.628525	0.819783	0.60698	0	0	0	0.453541	0	0	0	0	-0.443928	0
NAT10	0.615836	0.807367	0.658683	0	0.56408	0	0.583247	0	0	0	0	0	0	N-acetyltransferase 10 (GCN5-related)
NAT5	0	0.674322	0.644284	0.510797	0	0.74324	0.391654	0	0	0	0	0	0.397995
NCAPG	0	0.60599	0.657279	0	-0.367754	0	0.558116	0	-0.483305	0	0	0	0	non-SMC condensin I complex, subunit G
NCAPG2	0	0.73857	0.662827	0	0.242288	0	0.556746	0.725527	0	0	0	0	0	non-SMC condensin II complex, subunit G2
NDE1	0	0.609992	0.682859	0	0	0	-0.188718	0	0	0	0	0.697235	0	nudE nuclear distribution gene E homolog 1 (A. nidulans)
NEBL	0	0.613936	0.61876	0	-0.227902	-0.281656	0	-0.41097	-0.487658	-0.494202	0	0	-0.288274	nebulette
NEK6	0	0.71422	0.69454	0	0	0	-0.221091	0	0	0	-0.766795	0	0	NIMA (never in mitosis gene a)-related kinase 6
NFATC4	0	-0.495254	0	0	-0.226982	0	-0.185287	0	-0.632098	-0.611032	0	0	0	nuclear factor of activated T-cells, cytoplasmic, calcineurin-dependent 4
NFE2L3	0	0.743238	0.610819	0.376412	0	0.607838	0.188799	0	0	0	0	0	0	nuclear factor (erythroid-derived 2)-like 3
NFS1	0	0	0	0	0.543502	0.4019	0.377323	0	0	0	0.616806	0.85391	0	NFS1 nitrogen fixation 1 homolog (S. cerevisiae)
NHP2	0	0.770036	0.703486	0	0.485837	0	0.724676	0	0	0	0	0	0	NHP2 ribonucleoprotein homolog (yeast)
NHP2L1	0	0.764397	0.686833	0.438558	0.204372	0.59561	0.482284	0.637915	0	0.726379	0	0	0	NHP2 non-histone chromosome protein 2-like 1 (S. cerevisiae)
NIT2	0	0.600778	0.733483	-0.192682	0	-0.445278	-0.336158	0	0	0.688435	0	0	-0.328503	nitrilase family, member 2
NKRF	0.713861	0.640989	0	0.325201	0.199272	0	0.214482	0	0	0	0	0	0	NFKB repressing factor
NME1 /// NME2	0	0.887322	0.743445	0	0.614975	0	0.687787	0.766317	0	0	0	0	0
NOB1	0	0.625278	0.64994	0	0	0	0.572472	0	0	0	0	0	0	NIN1/RPN12 binding protein 1 homolog (S. cerevisiae); hypothetical LOC100132364
NOC3L	0	0.698171	0.681074	0	0.327933	0	0	0	0	0	0	0.705448	0	nucleolar complex associated 3 homolog (S. cerevisiae)
NOC4L	0.609608	0.745844	0	0	0.407836	0	0.492734	0	-0.51321	0	0	0	0.254226	nucleolar complex associated 4 homolog (S. cerevisiae)
NOL11	0	0.767219	0.730071	0	0.26864	0.79351	0.38594	0.757446	0	0.681681	0	0	0	nucleolar protein 11
NOLC1	0	0.789663	0.756303	0.324374	0.450592	0.384361	0.498808	0.733321	0	0.715373	0	0	0.247389	nucleolar and coiled-body phosphoprotein 1
NOMO1 /// NOMO2 /// NOMO3	0	0.640789	0.67975	0	0.536797	0	0.448404	0	0	0	0	0.784144	0
NONO	0.578534	0.619707	0.741239	0.245996	0.271761	0.549002	0.57772	0.630086	0.652807	0.733797	0	0.790113	0	non-POU domain containing, octamer-binding
NOP14	0	0.696067	0.656169	0	0.517856	0	0.424116	0	0	0	0	0.702113	0	NOP14 nucleolar protein homolog (yeast)
NOP16	0	0.778755	0.748965	0	-0.33197	0	0.543771	0.666921	0	0	0	0.829044	0	NOP16 nucleolar protein homolog (yeast)
NOP5/NOP58	0.603179	0.769939	0.702889	0.711167	0	0.384145	0.394422	0	0	0	0	0	0
NOTCH4	0	0	0	-0.361675	0	-0.423977	0	-0.634389	0	-0.700686	0	-0.540586	0	Notch homolog 4 (Drosophila)
NOVA1	0	-0.634331	-0.601144	0	0.25502	0	-0.225069	0	0	0	0	0	0	neuro-oncological ventral antigen 1
NOX1	0	0	0.621156	0.436285	-0.385391	-0.37008	-0.267318	-0.354999	-0.549771	0	-0.674616	-0.613735	0	NADPH oxidase 1
NPM1	0	0.797845	0.680164	0.433057	0.441741	0.752001	0.616081	0	0	0.757328	0	0	0	nucleophosmin 1 (nucleolar phosphoprotein B23, numatrin) pseudogene 21; hypothetical LOC100131044; similar to nucleophosmin 1; nucleophosmin (nucleolar phosphoprotein B23, numatrin)
NRD1	0	0	0	0	0.377401	0.421399	-0.207368	0	0	0	0.721274	0.724491	0	nardilysin (N-arginine dibasic convertase)
NRP2	0	0	0	0.25624	-0.173105	-0.270139	-0.207092	-0.432078	0	0	-0.753887	-0.776567	0	neuropilin 2
NSDHL	0.658161	0	0.64175	0.333002	0.408195	0	0.511733	0	0	0	0	0	0	NAD(P) dependent steroid dehydrogenase-like
NSF	0	0	0	0.579543	0.602133	0.60874	0.615111	0.709635	0.652523	0	0.72914	0.8583	0	N-ethylmaleimide-sensitive factor
NSMCE1	0	0.629854	0.608127	0	0	0	0.282363	0	0	0	0	0	0	non-SMC element 1 homolog (S. cerevisiae)
NT5C2	0	-0.654439	-0.604717	-0.324601	0	0.428078	0.209873	0	0	0	0	0.744736	-0.27417	5'-nucleotidase, cytosolic II
NUDC	0	0.795827	0.687844	0	0.243269	0	0.285905	0	0	0	0	0	0	nuclear distribution gene C homolog (A. nidulans)
NUDT21	0	0.624711	0.666251	0	0.256109	0	0.282355	0.682713	0.735515	0.742799	0	0	0	nudix (nucleoside diphosphate linked moiety X)-type motif 21
NUDT5	0	0.707469	0.754479	0	0	0	0.326909	0	0	0	0	0.681493	0	nudix (nucleoside diphosphate linked moiety X)-type motif 5
NUP107	0	0.648337	0.699471	0	0.310006	0	0.455581	0	0	0	0	0	0.277103	nucleoporin 107kDa
NUP188	0	0.619676	0.607037	0	-0.432608	0	-0.20966	0	-0.551739	0	0	0	0	nucleoporin 188kDa
NUP205	0	0.784289	0.648307	0.52098	-0.19963	0.749472	0.574924	0.677636	0	0.674988	0	0	0	nucleoporin 205kDa
NUP35	0	0.665709	0.646768	0	0	0	0	0	0	0	0	0	0	nucleoporin 35kDa
NUP37	0	0.756757	0.740271	0.666867	0	0.684091	0.510819	0.719921	0	0.768472	0	0	0	nucleoporin 37kDa
NUP93	0	0.802639	0.725477	0.253423	0.344505	0	0.587501	0	0	0	0	0	0	nucleoporin 93kDa
NUP98	0.646055	0.754439	0.7273	0.263234	0.417888	0	0.25904	0	0.626824	0	0.512044	0	0	nucleoporin 98kDa
ODC1	0	0.784696	0.783236	0.52575	0.473583	0	0.461872	0	0	0	0	0	0	ornithine decarboxylase 1
OGFOD1	0	0.766857	0.716439	0	0.453364	0	-0.189539	0	0	0	0	0.727752	0	2-oxoglutarate and iron-dependent oxygenase domain containing 1
OGN	0	-0.62843	-0.607031	0	-0.260068	-0.52702	-0.2291	-0.419441	0	0	0	0	0	osteoglycin
P2RX4	-0.632058	-0.700231	0	0	0.39192	0	0.414899	0	0	0	0	0	0	purinergic receptor P2X, ligand-gated ion channel, 4
P2RY14	0	-0.555137	-0.577061	-0.26197	-0.380247	-0.407165	-0.178811	-0.60365	0	-0.757392	0	0	0	purinergic receptor P2Y, G-protein coupled, 14
P4HB	0	0	0	0.249265	0.527038	0.477103	0.316899	0	0	0.67497	0.662243	0.790139	0	prolyl 4-hydroxylase, beta polypeptide
PAG1	0	-0.613215	-0.649165	0	0	0	0.179205	0	0	0	0	0	0	phosphoprotein associated with glycosphingolipid microdomains 1
PAICS	0.528755	0.739399	0.758415	0	0.433692	0	0.558509	0.758373	0.623003	0.79306	0	0	0	phosphoribosylaminoimidazole carboxylase, phosphoribosylaminoimidazole succinocarboxamide synthetase
PBK	0	0.652841	0.671927	0	0.214981	0.547581	0.516886	0	0	0.700621	0	0	0	PDZ binding kinase
PCID2	0	0.779628	0.708385	0	0	0	0.239389	0	0	0	0	0	0	PCI domain containing 2
PCNA	0	0.64602	0.739617	0.618159	-0.280677	0	0.548657	0.629328	0	0.723362	0	0	0	proliferating cell nuclear antigen
PDCD2L	0.602241	0.766674	0.632935	0	0	0	0.640943	0	0	0	0	0.757944	0	programmed cell death 2-like
PDIA6	0	0.611025	0.735573	0	0.466069	0	0.382051	0.683591	0.625743	0.696529	0	0	0	protein disulfide isomerase family A, member 6
PDRG1	0.724258	0.740525	0	0	0	0.656911	0.451014	0	0	0	0	0	0.360742	p53 and DNA-damage regulated 1
PDZD2	0	0	0	0	0	0	0.326334	-0.623626	0	-0.729124	0	0	0	PDZ domain containing 2
PER3	0	-0.627043	-0.639771	-0.372072	-0.187878	-0.380816	-0.210199	0	0	0	0	0	0	period homolog 3 (Drosophila)
PES1	0	0.734292	0.683412	0	0	0	0.60014	0	0	0	0	0	0	pescadillo homolog 1, containing BRCT domain (zebrafish)
PFDN2	0	0.798261	0.66596	0.573681	0.278448	0	0.529682	0.726201	0	0.683599	0	0	0	prefoldin subunit 2
PFDN4	0.689325	0.691264	0	0.517043	-0.270995	0	-0.178996	0.645839	-0.561987	0	0	0	0	prefoldin subunit 4
PGAM5	0	0.727527	0.608502	0	0	0	-0.218358	0	0	0	0	0	0	phosphoglycerate mutase family member 5
PGK1	0	0.649728	0.613455	0.605009	0.32479	0	0.606471	0.77347	0.668673	0.706543	0	0	0	phosphoglycerate kinase 1
PGM2	0	0.653703	0.645513	0	0	0	0	0	0	0	0	0	0	phosphoglucomutase 2
PGPEP1	0	-0.61543	-0.644531	0	0.256806	-0.427989	0.217885	0	-0.488767	0	0	-0.550769	0	pyroglutamyl-peptidase I
PHB	0.769143	0.7451	0.783702	0.461451	0.192153	0	0.707511	0.776181	0	0.754109	0	0	0	prohibitin
PHF19	0	0.741259	0.676106	0	0	0	0.555615	0	0	0	0	0	0	PHD finger protein 19
PHKB	0	0	0	-0.315744	0.340772	0.370359	0.268189	-0.36838	0.635864	-0.522158	0.601124	0.7386	0	phosphorylase kinase, beta
PHLDA1	0	0.645102	0.690687	-0.240912	-0.227951	-0.5468	-0.22845	0	0	0	0	0.677195	0	pleckstrin homology-like domain, family A, member 1
PIAS3	0	0	0	0	0.22011	0	0.405214	0	0	0	0.628481	0.763081	0	protein inhibitor of activated STAT, 3
PITPNB	0	0.699268	0.762442	0	0	0	-0.204806	0	0	0	0	0	0	phosphatidylinositol transfer protein, beta
PITRM1	0	0.646396	0.635493	0	0.6052	0	-0.280074	0	0	0	0	0.759866	0	pitrilysin metallopeptidase 1
PLAA	0	0.678078	0.613879	0	0.402047	0	0.17466	0	0	0	0	0	0	phospholipase A2-activating protein
PLAC2	0	-0.606588	-0.646953	0	0	0	-0.249376	0	0	0	0	0	0	placenta-specific 2 (non-protein coding)
PLEKHA3	0	0	0	0.61489	0	0	-0.212501	0	0	0	0.605821	0.696809	0	pleckstrin homology domain containing, family A (phosphoinositide binding specific) member 3
PMM2	0	0.675184	0.646451	0	0.505926	-0.404791	0.280105	0	0	0	0	0.7157	0	phosphomannomutase 2
PNPO	0	0.674996	0.646334	0	0	0	0	0	0	0	0	0.887136	0	pyridoxamine 5'-phosphate oxidase
PNPT1	0	0.782045	0.701697	0	0	0.474534	0.212851	0	0	0	0	0	0	polyribonucleotide nucleotidyltransferase 1
POLB	0	0.701071	0.642385	0	0	0	0	0	0	0	0	0	-0.301753	polymerase (DNA directed), beta
POLDIP2	0.679608	0	0.735432	0	0.531246	0	0.320551	0	0	0	0	0.738191	0	polymerase (DNA-directed), delta interacting protein 2
POLR2K	0	0	0	0	0.271767	0	0.448158	0.63738	0.649997	0.70378	0	0	0	polymerase (RNA) II (DNA directed) polypeptide K, 7.0kDa
POLR3C	0	0.723753	0.66122	0	0.347655	0	0.491685	0	0	0	0	0	0	polymerase (RNA) III (DNA directed) polypeptide C (62kD)
POLR3K	0.64518	0.685284	0.661573	0.684029	0	0.485942	0.381252	0	0.646471	0.673209	0	0.713263	0	polymerase (RNA) III (DNA directed) polypeptide K, 12.3 kDa
PPA1	0	0.629032	0.644153	0	0.23168	0	0.522968	0	0	0	0	0	0.250314	pyrophosphatase (inorganic) 1
PPAT	0	0.77237	0.652706	0	0.481352	0	0.587452	0	0	0	0	0	0	phosphoribosyl pyrophosphate amidotransferase
PPIF	0.538077	0	0.659983	-0.235371	0.418806	0	0	0.667388	0.665575	0.67595	0	0	0	peptidylprolyl isomerase F
PRC1	0	0.643306	0.649081	0	0.249414	0.496566	0.541904	0.694237	0	0.795172	0	0	0.288705	protein regulator of cytokinesis 1
PRDX1	0	0.60298	0.744109	0.612823	0.237361	0.631128	0.626522	0	0	0	0	0	0.357657	peroxiredoxin 1
PRDX2	0	0.672166	0.749977	0	0.297943	0	-0.247594	-0.349666	-0.712691	-0.609687	0	0.82238	0	peroxiredoxin 2
PREB	0	0.740936	0.616187	0	0.465756	0	0.342786	0	0	0	0	0	0	prolactin regulatory element binding
PRKAB1	0	0	0	0.213967	0.234159	0	0.585826	0	0	-0.467555	0.656011	0.803482	0	protein kinase, AMP-activated, beta 1 non-catalytic subunit
PRMT5	0	0.717619	0.75688	0	0.627959	0	0.531091	0.710735	0.663239	0.702344	0	0	0	protein arginine methyltransferase 5
PRPF31	0.655585	0.651471	0	0	-0.287158	0	0.564836	0	0	0	0	0	0	PRP31 pre-mRNA processing factor 31 homolog (S. cerevisiae)
PRPF40A	0	0.715694	0.714793	0	0.288998	0	0.359871	0	0	0	0	0	0	PRP40 pre-mRNA processing factor 40 homolog A (S. cerevisiae)
PRPS1	0.560821	0.655551	0	0	0.461444	0	0.39908	0.700995	0.689351	0.690622	0	0	0	phosphoribosyl pyrophosphate synthetase 1; phosphoribosyl pyrophosphate synthetase 1-like 1
PRPSAP2	0	0	0	0.283019	0.199375	0.299301	0	0	0	0	0.673731	0.756155	0	phosphoribosyl pyrophosphate synthetase-associated protein 2
PSMA1	0	0.707304	0.8316	0.681771	0.240952	0	0.604258	0.665749	0.653788	0	0	0	0	proteasome (prosome, macropain) subunit, alpha type, 1
PSMA5	0	0.663287	0.691561	0.58995	0.200935	0	0.27315	0.659216	0	0	0.635816	0	0	proteasome (prosome, macropain) subunit, alpha type, 5
PSMB1	0	0.705967	0.717674	0	0.262185	0	0.387299	0	0	0	0	0	0.252922	proteasome (prosome, macropain) subunit, beta type, 1
PSMB2	0	0.718183	0.734392	0.247361	0.363678	0	-0.210688	0.705592	-0.594125	0	0	-0.450856	0	proteasome (prosome, macropain) subunit, beta type, 2
PSMB4	0	0.626425	0.616624	0.23689	0.278095	0.314963	0.604955	0.660164	0	0	0	0.710411	0	proteasome (prosome, macropain) subunit, beta type, 4
PSMB5	0	0.620265	0.758027	0.649185	0.319829	0.780332	0.568771	0.65524	0	0.73019	0	0	0	proteasome (prosome, macropain) subunit, beta type, 5
PSMB7	0	0.793926	0.758348	0.529458	0.238232	0	0.371227	0	0	0	0	0	0	proteasome (prosome, macropain) subunit, beta type, 7
PSMC2	0	0.698401	0.691502	0.399409	0.316562	0.645296	0.414621	-0.456674	0.6436	0	0	0.806969	0	proteasome (prosome, macropain) 26S subunit, ATPase, 2
PSMC3	0	0.652511	0.695012	0	0	0	0.429678	0	0.64301	0	0	0	0	proteasome (prosome, macropain) 26S subunit, ATPase, 3
PSMD12	0	0.795826	0.691053	0	0.342156	0	0.479276	0.703528	0.697803	0.770973	0	0.69917	0.409906	proteasome (prosome, macropain) 26S subunit, non-ATPase, 12
PSMD14	0	0.825105	0.75677	0.749283	0.418729	0.765825	0.532847	0.695431	0.624033	0.745055	0.66199	0	0	proteasome (prosome, macropain) 26S subunit, non-ATPase, 14
PSMD2	0	0.625273	0.693848	0.424469	0.436766	0.74341	0.609131	0	0	0	0	0	0	proteasome (prosome, macropain) 26S subunit, non-ATPase, 2
PSMD4	0	0.680293	0.674443	0.558572	-0.422986	0	0.539851	0.624085	-0.584232	0	0	-0.598048	0	proteasome (prosome, macropain) 26S subunit, non-ATPase, 4
PSMD8	0.511445	0	0.632699	0.399256	0.309818	0.716867	0.507791	0.650863	0.64047	0.745924	0	0	0	proteasome (prosome, macropain) 26S subunit, non-ATPase, 8
PSME3	1	1	1	1	1	1	1	1	1	0.902674	1	1	1	proteasome (prosome, macropain) activator subunit 3 (PA28 gamma; Ki)
PSME4	0	0.79547	0.806	0.421618	0.416983	0.653963	-0.444251	0	0.651625	0	0	0	0	proteasome (prosome, macropain) activator subunit 4
PSMF1	0	0.708474	0.60625	0.297684	0.393537	0	0.400923	0	0	0.681604	0	0.75487	0	proteasome (prosome, macropain) inhibitor subunit 1 (PI31)
PSMG1	0	0.715259	0.715662	0	0.395372	0	0.455487	0	0	0	0	0.876217	0	proteasome (prosome, macropain) assembly chaperone 1
PSPC1	0	0.642842	0.644505	0	0.227169	0	0.432098	0	0	0	0.655705	0.785206	0	paraspeckle component 1; paraspeckle protein 1 pseudogene
PTBP1	0	0.745192	0.667903	0.421434	0.501229	0.612491	0.555482	0	0	0.754671	0	-0.45814	0	polypyrimidine tract binding protein 1
PTPLAD1	0	0.719908	0.713391	0	0.327158	0	0.269193	0.643695	0.626387	0	0	0	0	protein tyrosine phosphatase-like A domain containing 1
PTPLAD2	0	-0.62465	-0.631484	0	0	0	-0.282995	0	0	0	0	0	0	protein tyrosine phosphatase-like A domain containing 2
PTPMT1	0	0.681551	0.68603	0	0	0	0.431367	0	0	0	0	0.682101	0.271319	protein tyrosine phosphatase, mitochondrial 1
PTPN11	0	0.846802	0.680999	0	-0.244052	-0.26023	0.3871	0	0	0	0.678128	0	0	protein tyrosine phosphatase, non-receptor type 11; similar to protein tyrosine phosphatase, non-receptor type 11
PTRH2	0.61616	0.788171	0.649166	0	0.489002	0	0.3979	0.675774	0	0	0	0	0	peptidyl-tRNA hydrolase 2
PWP1	0	0.779937	0.70147	0.462796	0	0.695995	0.553432	0	0	0.685883	0.51554	0.719033	0	PWP1 homolog (S. cerevisiae)
PZP	0	0	-0.510643	-0.227	0	0	-0.369337	-0.618702	0	-0.638868	0	0	0	pregnancy-zone protein
R3HDM1	0	0.677457	0.614255	0	0.441121	0.699815	0.291784	0	-0.536912	0	0	0	0	R3H domain containing 1
RABGGTB	0	0.747018	0.627956	0.398891	0.273499	0	0.527032	0	0	0	0	0.722853	0	Rab geranylgeranyltransferase, beta subunit
RAC1	0	0	0	0	0	0	0.59285	0	0	0	0.672624	0.795131	0	ras-related C3 botulinum toxin substrate 1 (rho family, small GTP binding protein Rac1)
RACGAP1	0	0.692447	0.654919	0.339697	0	0	0.521845	0.642347	0	0.758093	0	0	0	Rac GTPase activating protein 1 pseudogene; Rac GTPase activating protein 1
RAD23A	0	0.747104	0	-0.399591	0.339732	0	0.332337	0	0.627451	0	0.714366	0.694951	0	RAD23 homolog A (S. cerevisiae)
RANGAP1	0	0.747421	0.703618	0	0.472386	0.593346	0.316012	0	0	0.721787	0	0	0.323144	Ran GTPase activating protein 1
RBBP7	0	0.725296	0.751292	0.399638	0	0.785386	0.432501	0	0	0	0	0	0	retinoblastoma binding protein 7
RBM28	0	0.789292	0.678184	0	0.375154	0	0.458084	0.657804	0	0	0	0.717515	0	RNA binding motif protein 28
RCC1 /// SNHG3-RCC1	0	0.727228	0.720632	0	0	0	0.604023	0.645252	-0.618764	0	0	0	0
RCC2	0	0.612838	0.77984	0	0	0.80918	0.515813	0	0	0	0	0	0	regulator of chromosome condensation 2
RCN1	0	0.650236	0.66085	-0.232366	0.298672	0	0	0	0	0	0	0	0	reticulocalbin 1, EF-hand calcium binding domain
RDBP	0	0.675362	0.659118	0.596923	0	0.752748	0.466213	0	0	0	0	0	0	RD RNA binding protein
RFC2	0	0.654475	0.673588	0.375199	0.402422	0.524597	0.41498	0.648412	0	0	0	0	0	replication factor C (activator 1) 2, 40kDa
RFC3	0	0.678291	0.769299	0.401986	0.352523	0	0.575754	0.675056	0	0.761816	0	-0.518771	0	replication factor C (activator 1) 3, 38kDa
RFC4	0	0.667317	0.681701	0.442844	0.313664	0.591523	0.584628	0.636655	0	0.677027	0	0	0	replication factor C (activator 1) 4, 37kDa
RFC5	0	0.624307	0.697423	0.227645	0	0	0.481906	0	0	0.720706	0	0	0	replication factor C (activator 1) 5, 36.5kDa
RHEB	0	0.671451	0.664401	0	-0.294933	0	-0.196074	0.666204	-0.547816	0	0	-0.455045	0	Ras homolog enriched in brain
RNASEH1	0	0.780294	0.705604	0.653908	0.379875	0	0.488565	0.631989	0	0.675772	0.555151	0	0	ribonuclease H1
RNASEH2A	0	0.80389	0.675248	0.456588	0	0.735355	0.542009	0.661787	0	0.728727	0	0	0	ribonuclease H2, subunit A
RPAP3	0	0.673499	0.616546	0	0.31443	0	0.390714	0	0	0	0	0	0	RNA polymerase II associated protein 3
RPE	0	0.640959	0.621211	0.216564	0.372359	0.523186	0.327715	0.65453	0	0.751352	0.537844	0.67962	0	rcRPE; ribulose-5-phosphate-3-epimerase
RPL8	0	0	0	0	0	0.710636	0.602568	0	0	0	0	0	0	ribosomal protein L8; ribosomal protein L8 pseudogene 2
RPP40	0.618071	0.796992	0.714212	0.521939	0.491246	0.399587	0.452511	0.680504	0	0	0	0.808703	0	ribonuclease P/MRP 40kDa subunit
RQCD1	0	0.684371	0.620731	0.561653	0.519938	0	0.43698	0	0	0	0	-0.564039	0	RCD1 required for cell differentiation1 homolog (S. pombe)
RRM2	0	0.670515	0.711784	0.42695	0.207273	0	0.51773	0.689051	0	0.775378	0	0	0	ribonucleotide reductase M2 polypeptide
RRP15	0.633038	0.654183	0	0	0.419898	0	0.513649	0.649883	0	0	0	0	0	ribosomal RNA processing 15 homolog (S. cerevisiae)
RRP9	0.653579	0.7713	0	0	0	0	0.592171	0	0	0	0	0	0	ribosomal RNA processing 9, small subunit (SSU) processome component, homolog (yeast)
RRS1	0.654387	0.780942	0	0	0.519685	0	0.670101	0	0	0	0	0	0	RRS1 ribosome biogenesis regulator homolog (S. cerevisiae)
RTCD1	0	0	0	0.403657	0.27335	-0.494086	-0.218959	0.67369	0.685039	0.715769	0	0	0	RNA terminal phosphate cyclase domain 1
RUVBL1	0	0.776411	0.736624	0	0.264611	0.67925	0.708595	0.667241	0	0.704981	0	0.700952	0	RuvB-like 1 (E. coli)
SAAL1	0	0.683975	0.710847	0	0	0	0.334536	0	0	0	0	0	0	serum amyloid A-like 1
SAE1	0	0.681302	0.650031	0	0.411072	0.773967	0.612551	0	0	0	0.599584	-0.501359	0	SUMO1 activating enzyme subunit 1
SASH1	0	0	0	0	0	0	0	-0.630148	0	-0.63347	0	0	0	SAM and SH3 domain containing 1
SATB1	0	-0.538464	0	-0.218787	-0.189766	0	-0.566308	-0.61438	0	-0.761546	0	0	0	SATB homeobox 1
SCFD2	0	0	0	0	0	0.368103	0.443075	0	0	0	0.644028	0.763531	0	sec1 family domain containing 2
SCYE1	0	0.77797	0.667218	0	0.371441	0	0.38047	0.644339	0.661137	0	0	0	0
SDCCAG3	0.616658	0.641229	0	0	0.415573	0.631801	0.436886	0	0	0	0	0	0	serologically defined colon cancer antigen 3; similar to Serologically defined colon cancer antigen 3
SEC23B	0	0.62641	0.696254	0.494741	0.548596	0	0.491124	0	0.672251	0	0.627546	0	0	Sec23 homolog B (S. cerevisiae)
SEC23IP	0	0	0	0	0.45962	0	0.441966	0	0.638894	0	0.683481	0.68543	0	SEC23 interacting protein
SECTM1	0	-0.642044	-0.668864	0	0	0	0	0	0	-0.612148	0	-0.45065	0	secreted and transmembrane 1
SELENBP1	-0.490635	0	0	0	0	-0.419805	-0.219579	-0.608703	0	-0.77254	0	0	0	selenium binding protein 1
SERBP1	0	0.638717	0.716659	0	0.261447	0.691626	0.419379	0.673772	0.745086	0	0	0	0	SERPINE1 mRNA binding protein 1
SET	0	0.698983	0.670642	0.475165	0	0.724761	0.516702	0	0	0	0	0	0.410863	SET nuclear oncogene; similar to SET translocation
SF3B3	0	0.768404	0.694528	0	0.320805	0	0.4947	0	-0.498916	0	0	0	0	splicing factor 3b, subunit 3, 130kDa
SFPQ	0	0.612666	0.640255	0.637276	-0.184618	0.57719	-0.223473	0	0	-0.733346	0	0	0	splicing factor proline/glutamine-rich (polypyrimidine tract binding protein associated)
SFRS1	0	0.683018	0.691416	0.4737	-0.187414	0.687183	0.408076	0.665348	0.643744	0	0	0	0	splicing factor, arginine/serine-rich 1
SFRS3	0	0.667145	0.678388	0	0	0	-0.168242	0	0.630297	0.719143	0	0	0.291723	splicing factor, arginine/serine-rich 3
SFRS7	0	0.612889	0.668466	0	0.280118	0.359697	-0.243702	0	0	-0.480108	0	0	0	splicing factor, arginine/serine-rich 7, 35kDa
SHMT2	0	0.758067	0.616619	0	0.37152	0	0.231863	0	0	0	0	0	0	serine hydroxymethyltransferase 2 (mitochondrial)
SLC22A23	0	-0.666161	-0.631012	0	0	0	0.206661	0	0	0	0	0	0	solute carrier family 22, member 23
SLC25A32	0	0.781307	0.647772	0	0.330004	0	0.311393	0	0	0	0	0	0	solute carrier family 25, member 32
SLC25A39	0	0.768854	0.607901	0	0	0	0.65823	0	0	0	0	0.76214	0	solute carrier family 25, member 39
SLC35B3	0	-0.603626	-0.648741	0.27928	0	0	0.207807	0	0	0	0	0	0	solute carrier family 35, member B3
SLC39A10	0	0.706762	0.71243	0	0	-0.350454	0.395578	0	0	0	0	0	0	solute carrier family 39 (zinc transporter), member 10
SLC39A6	0	0.655864	0.750952	0.347906	0	0.748164	0.462711	0	0.636305	0	0.621263	0	0	solute carrier family 39 (zinc transporter), member 6
SLC7A1	0.601473	0.763207	0.65474	0	-0.275986	-0.277746	0.295363	0	-0.597967	0.719368	0	-0.650353	0	solute carrier family 7 (cationic amino acid transporter, y+ system), member 1
SLIT2	0	-0.580784	-0.605634	0	-0.427664	0.630372	-0.234884	-0.616771	0	-0.606504	0	0	0.245596	slit homolog 2 (Drosophila)
SMARCC1	0	0.616613	0.628349	0.269582	0.479458	0.797222	0.600298	0	0.623736	0.675947	0	-0.49232	0	SWI/SNF related, matrix associated, actin dependent regulator of chromatin, subfamily c, member 1
SNRPD3	0	0.70101	0.638765	0.314181	0	0	0.349221	0	0	0	0	0	0	small nuclear ribonucleoprotein D3 polypeptide 18kDa
SNRPF	0	0.79752	0.709278	0.633044	0.365196	0.757264	0.485271	0	0	0	0	0	0	small nuclear ribonucleoprotein polypeptide F
SORD	0	0.715603	0.688629	0	0	-0.266499	-0.205829	0	0	0	0	0	0	sorbitol dehydrogenase
SOS2	0	-0.655438	-0.609168	0	0.222447	0	-0.160496	0	0	0	0	0.723685	0	son of sevenless homolog 2 (Drosophila)
SPARCL1	-0.459083	0	-0.544878	-0.354855	-0.443112	0.415064	0	-0.612437	0	-0.783715	0	0	0	SPARC-like 1 (hevin)
SPIB	0	-0.619325	-0.634612	0	0	0	-0.168899	0	0	0	0	-0.613647	-0.237556	Spi-B transcription factor (Spi-1/PU.1 related)
SR140	0	0.655211	0.609382	0	0.24767	0	-0.167188	0.62692	0	0	0	0	0	U2-associated SR140 protein
SRM	0	0.734901	0.687024	0.325995	0.614382	0.599154	0.650473	0.674647	0	0.765954	0	0	0	spermidine synthase
SRP72	0	0.676172	0.711783	0	0.509618	0.457465	0.441951	0	0.653007	0	0	0.689505	0	signal recognition particle 72kDa
SRPK1	0	0.684066	0.716566	0.575936	0.582337	0	0.556931	0	0	0	0.510404	-0.531719	0.396001	SFRS protein kinase 1
SRPR	0	0	0.651115	0	0.478525	-0.368438	-0.172224	0	0.624334	0	0.721295	0.704185	0	signal recognition particle receptor (docking protein)
SRPRB	0	0.711583	0.717587	0.296553	0.486973	0	0.484669	0	0	0	0	0	0	signal recognition particle receptor, B subunit
SRXN1	0	0.702863	0.636315	0	0	0.595573	0.524843	0	0	0	0	0	0	sulfiredoxin 1 homolog (S. cerevisiae)
SSB	0	0.786367	0.679321	0.302723	0	0.622946	0.491861	0	0	0	0	0	0	Sjogren syndrome antigen B (autoantigen La)
SSPN	0	-0.601183	-0.654474	0.278056	-0.323214	0	-0.178967	-0.363382	0	-0.583554	0	0	0	sarcospan (Kras oncogene-associated gene)
SSR1	0	0	0.685257	0	0.454988	0	0.43269	0.643655	0.754649	0.707056	0	0	0	signal sequence receptor, alpha
SSRP1	0	0.740511	0.618521	0	0.634334	0.305255	0.625504	0	0	0.718618	0	0.73401	0	structure specific recognition protein 1
SST	0	-0.640399	-0.618788	0	0	-0.571963	0.177965	0	-0.493969	0	0	0	0	somatostatin
SSX2IP	0	0.678918	0.686058	0.20212	0.236036	0	0.244275	0	0	0	-0.646297	0	0	synovial sarcoma, X breakpoint 2 interacting protein
STOML2	0	0.704909	0.71629	0.400449	0.323851	0	0.586087	0.703146	0	0.737634	0	0	0	stomatin (EPB72)-like 2
STRAP	0	0.808055	0.74142	0.303752	0.406435	0	0.549099	0	0	0.715231	0	0.744815	0	serine/threonine kinase receptor associated protein
SUPT16H	0	0.642659	0.728682	0.43837	0.511796	0.810501	0.312824	0	0	0	0	0	0	suppressor of Ty 16 homolog (S. cerevisiae); suppressor of Ty 16 homolog (S. cerevisiae) pseudogene
SUV39H1	0.616953	0.684323	0	0	0.284944	0.494734	0.478716	0	0	0	0	0	0	suppressor of variegation 3-9 homolog 1 (Drosophila)
SUV39H2	0	0.679059	0.74586	0	0	0	0.518355	0	0	0	0	0	0	suppressor of variegation 3-9 homolog 2 (Drosophila)
SYCP1	0	0	0	-0.184698	-0.421805	-0.617428	-0.172952	0	0	0	-0.69886	-0.639118	0	synaptonemal complex protein 1
SYNC	0	-0.629012	-0.712849	0	0	0	0.183432	-0.551917	0	0	0	0	0	syncoilin, intermediate filament protein
SYNCRIP	0.56722	0.795368	0.761727	0.605442	0.385081	0.702942	-0.263091	0.669126	0.63004	0.721981	0	0.684298	0	synaptotagmin binding, cytoplasmic RNA interacting protein
SYNPO	0	-0.618042	-0.647604	-0.386966	0.204957	0	-0.209765	-0.706448	0	-0.728246	0	0	0	synaptopodin
TAGLN2	0	0.629365	0.695411	0.459948	0.410357	0	0.577319	0	0	0	0	0	0	transgelin 2
TARDBP	0	0.659531	0.705395	0	0.203103	0.650797	0.330907	0	0	0	0	0	0	TAR DNA binding protein
TARS	0	0.711304	0	0.670508	0.384371	0	0.353189	0.699108	0.649211	0.742974	0	-0.708841	0	threonyl-tRNA synthetase
TBC1D16	0	0.683271	0.6501	0	0.354445	0	0.455994	0	0	0	0	0	0	TBC1 domain family, member 16
TBC1D7	0	0.662301	0.608833	0	0	0	0.517132	0	0	0	0	0	0	TBC1 domain family, member 7
TCP1	0	0.703197	0.805032	0.579437	0.484426	0.727859	0.720465	0	0	0	0	0	0	hypothetical gene supported by BC000665; t-complex 1
TEAD4	0	0.8214	0.633782	0.214723	0	0	0.302324	0	0	0	0	0	0	TEA domain family member 4
TENC1	0	-0.623152	-0.543445	0	0	-0.381286	-0.32411	-0.650777	0	-0.785621	0	0	0	tensin like C1 domain containing phosphatase (tensin 2)
TESK2	0	-0.707887	-0.674107	-0.278186	0.267543	0	-0.437766	0	0	-0.54759	0	0	0	testis-specific kinase 2
TFB1M	0	0.660911	0.63943	0	0	0	0.191752	0	0	0	0	0.866391	0	transcription factor B1, mitochondrial
TH1L	0.633814	0.76181	0.687686	0.394022	0.396056	0.571917	0.319019	0	0	0	0	0	0	TH1-like (Drosophila)
TIMELESS	0	0.66019	0.649597	0.447553	0.515839	0	0.535551	-0.411823	-0.563465	0.700135	0	0	0	timeless homolog (Drosophila)
TIMM17A	0	0.681574	0.640761	0.341241	0.340894	0	-0.155655	0.654144	-0.526117	0.718816	0	0.722916	0	translocase of inner mitochondrial membrane 17 homolog A (yeast)
TIMM23 /// TIMM23B	0	0.647451	0.711064	0	0.404838	0	0.295154	0.685913	0	0	0	0	0
TIMM50	0	0.790421	0	0	0	0.771428	0.708887	0	-0.540332	0	0	0.793614	0	translocase of inner mitochondrial membrane 50 homolog (S. cerevisiae)
TKT	0	0.796637	0.644907	0.482362	0.468834	0	0.627523	0	0	0	0	0	0	transketolase
TMEM147	0	0.759307	0.633306	0	0.428913	0	0.617873	0.64578	0	0.747684	0	0.69726	0	transmembrane protein 147
TMEM189-UBE2V1 /// UBE2V1	0	0.660044	0.658998	0	0.579967	0	0.554872	0	0.689927	0	0	0.798274	0
TMEM48	0	0.636922	0.69124	0	0.448161	0	0.545194	0.6945	0	0.731088	0	0	0	transmembrane protein 48
TMEM70	0	0.662542	0.719511	0	0.330807	0	0.392889	0	0.676673	0	0	0	0	transmembrane protein 70
TNFAIP1	0	0	0	-0.30293	0.474919	0	0	0	0	0	0.761565	0.749498	0	tumor necrosis factor, alpha-induced protein 1 (endothelial)
TNFRSF12A	0	0.624508	0.630254	0	0	0	0	0	0	0	0	0	0	tumor necrosis factor receptor superfamily, member 12A
TNFSF10	0	-0.632235	-0.619016	-0.509818	0	0	-0.475555	-0.370006	0	-0.583456	0	0	0	tumor necrosis factor (ligand) superfamily, member 10
TOMM34	0.630485	0.826443	0.683877	0	0.467793	0	0.560556	0	0	0	0	0	0	translocase of outer mitochondrial membrane 34
TOMM5	0	0.810261	0.638001	0	0	0	0.377118	0	0	0	0	0	0	translocase of outer mitochondrial membrane 5 homolog (yeast)
TP53RK	0.737902	0.685634	0	0	0	0	0.483561	0	0	0	0	0.756906	0	TP53 regulating kinase
TPD52	0	0	-0.539724	0	0.476097	0.406366	0.464942	0.674824	0.67822	0.714647	0.597933	0	-0.321529	tumor protein D52
TPD52L1	0	0.712569	0.639741	0	0.197589	-0.441888	-0.294626	0	0	0	0	0	0	tumor protein D52-like 1
TPH1	0	-0.628184	-0.6321	0	0	0	0	0	0	0	0	-0.446713	0	tryptophan hydroxylase 1
TRIM27	0	0.757373	0.693077	0	0.631825	0	0.49798	0.628708	0.715304	0.685152	0	0	0	tripartite motif-containing 27
TRIM37	0	0.692551	0.632757	0.58411	0.523014	0	0.516677	0.667307	0	0	0.756225	0	0	tripartite motif-containing 37
TSN	0	0.650173	0.746398	0.776672	0.345244	0.747249	0.453709	0.679296	0.643721	0	0	0	0	translin
TSR1	0	0.771516	0.719977	0	-0.176311	0	-0.247759	0.784155	-0.725755	0.797628	0	0	0	TSR1, 20S rRNA accumulation, homolog (S. cerevisiae)
TTC27	0	0.622026	0.684278	0	0.214436	0	0.421005	0	0	0	0	0	0	tetratricopeptide repeat domain 27
TTL	0	0.65046	0.648612	0	0	0	0.45679	0	0	0	0	-0.5858	0	tubulin tyrosine ligase
TUBB	0	0.725738	0.724875	0	0.349007	0.820023	0.493458	0.705026	0	0.831073	0	0	0	tubulin, beta; similar to tubulin, beta 5; tubulin, beta pseudogene 2; tubulin, beta pseudogene 1
TUBG1	0	0.832358	0.743605	0.460158	0.701352	0	0.732282	0.793334	0.649442	0.829346	0	0.926772	0	tubulin, gamma 1; similar to Tubulin, gamma 1
TULP4	0	0	0	0.307854	0.436851	0	0.204363	0	0	0	0.710053	0.777658	0	tubby like protein 4
TWISTNB	0.641089	0.624524	0.650279	0	0.251709	0	0.352628	0	0	0	0	-0.453425	0	TWIST neighbor
UBAP2L	0	0.690431	0.727885	0.512484	0.383603	0	0.590313	0	0	0	0	0.721974	0	ubiquitin associated protein 2-like
UBE2A	0	0	0	0.316251	0.435433	0	0.6158	0.62987	0.750917	0.744127	0.540825	0	0	ubiquitin-conjugating enzyme E2A (RAD6 homolog)
UBE2I	0	0.698996	0.728596	-0.361612	0	-0.302949	-0.205109	-0.504187	-0.494121	-0.648056	0	-0.498312	0	ubiquitin-conjugating enzyme E2I (UBC9 homolog, yeast)
UBE2M	0	0.730719	0	0	0.690237	0.777768	0.719133	0	0.689255	0	0	0.696517	0	ubiquitin-conjugating enzyme E2M (UBC12 homolog, yeast); ubiquitin-conjugating enzyme E2M pseudogene 1
UBE2N	0	0.785606	0.723008	0	0.383525	0.68793	0.59522	0.626827	0.719741	0.71184	0	0	0	ubiquitin-conjugating enzyme E2N (UBC13 homolog, yeast)
UBE2T	0	0.740146	0.707202	0	0	0.787214	0.656577	0	0	0	0	0	0	ubiquitin-conjugating enzyme E2T (putative)
UGT2B7	0	0	0	-0.603943	0	-0.732699	0	0	0	0	0	0	0	UDP glucuronosyltransferase 2 family, polypeptide B7
UMPS	0	0.77468	0.689628	0.288781	0.651806	0	0.2888	0.700908	0	0	0.627935	-0.445935	0	uridine monophosphate synthetase
USP10	0	0.725275	0.617599	0.204587	0.385454	-0.327719	0.450985	0	0	0	0	0	0	ubiquitin specific peptidase 10
USP14	0	0.623725	0	0.631233	0.457092	0	0.506637	0.636948	0.664084	0.802476	0.648065	0	0.264156	ubiquitin specific peptidase 14 (tRNA-guanine transglycosylase)
UTP11L	0	0.817122	0.607876	0	0.414936	0.537658	-0.28035	0	0	0	0	0	0	UTP11-like, U3 small nucleolar ribonucleoprotein, (yeast)
UTP14A	0.657122	0.742954	0.672801	0	0	0.376657	0.597183	0	0	0	0	0	0	UTP14, U3 small nucleolar ribonucleoprotein, homolog A (yeast)
UTP14A /// UTP14C	0	0.691191	0.624836	0	0.303516	0	0.558638	0	0	0	0	0	0
UTP18	0	0.859072	0.756496	0	0.31969	0	0.571726	0.705541	0	0.757227	0	0	0	UTP18, small subunit (SSU) processome component, homolog (yeast)
VPS25	0	0	0.67139	0	0	0.807939	0.669994	0	0	0	0	0	0.255869	vacuolar protein sorting 25 homolog (S. cerevisiae)
WDR12	0	0.792716	0.727147	0.66462	0.492035	0.363707	0.54445	0.700319	0	0.768776	0	0	0	WD repeat domain 12
WDR3	0	0.742244	0.698416	0.358962	0.384911	0	0.246534	0	0	0	0	0.778838	0	WD repeat domain 3
WDR5	0.634892	0.669123	0	-0.413875	0	0.480533	0.486034	0	0	0	0	0	0	WD repeat domain 5
WDR77	0	0.735336	0.758269	0	0.59475	0	0.645045	0	0	0.738069	0	0	0	WD repeat domain 77
WDSOF1	0	0.855717	0.679214	0	-0.356953	0.662155	0.596084	0	0	0	0	-0.491585	0
XKR4	0	-0.665646	-0.607061	0	0	0	-0.205667	0	0	0	0	-0.726888	0	XK, Kell blood group complex subunit-related family, member 4
XPO4	0.64343	0.722405	0.612611	0	0.213465	0	0.411615	0	0	0	0	0	0	exportin 4
XPOT	0	0.800162	0.634775	0.584255	0.319554	0.773949	0.546045	0	0	0	0	0.708067	0	exportin, tRNA (nuclear export receptor for tRNAs); similar to Exportin-T (tRNA exportin) (Exportin(tRNA))
XRCC5	0	0.80568	0.781712	0	0	-0.262273	0.212475	0	0.636352	0.768987	0.671584	0	0	X-ray repair complementing defective repair in Chinese hamster cells 5 (double-strand-break rejoining)
YAP1	0	0.616188	0.616616	0.335512	0.329932	0	0.296086	0	0	0	0	0.78509	0	Yes-associated protein 1, 65kDa
YARS	0	0.803679	0.648779	0	0.57328	0	-0.212218	0	0	0	0	0	0	tyrosyl-tRNA synthetase
YME1L1	0	0	0	0	0.301467	0	0.365001	0.669467	0.691819	0.770963	0.666844	0.707937	0	YME1-like 1 (S. cerevisiae)
YRDC	0	0.747293	0.690375	0	0.378751	0	0.48415	0	0	0	0	0	0	yrdC domain containing (E. coli)
YTHDF1	0.65976	0.785486	0.642755	0	0.457986	0.66996	0.36228	0	0	0	0	0	0	YTH domain family, member 1
YWHAQ	0	0.706348	0.676467	0.525636	0.254161	0.778273	0.406639	0	0	0.735045	0	0	0	tyrosine 3-monooxygenase/tryptophan 5-monooxygenase activation protein, theta polypeptide
YWHAZ	0	0	0	0.577668	0.257065	0.788057	0.637596	0.735428	0.661014	0.740073	0	0	-0.274717	tyrosine 3-monooxygenase/tryptophan 5-monooxygenase activation protein, zeta polypeptide
ZBTB16	-0.439715	-0.598091	-0.550166	0	0	-0.597318	-0.21377	-0.663491	0	-0.660509	0	0	0	zinc finger and BTB domain containing 16
ZBTB20	0	-0.48806	-0.666733	-0.644967	-0.238797	-0.559138	-0.33642	-0.604507	0	-0.793844	0	0	-0.306207	zinc finger and BTB domain containing 20
ZC3HC1	0	0.600283	0.608851	0.341189	0	0	0.360756	0	0	0	0	0.936646	0	zinc finger, C3HC-type containing 1
ZNF207	0.756573	0.669615	-0.585513	0.484047	0	0.658456	0.617973	0.751137	0.730901	0.708615	0	-0.517988	0	zinc finger protein 207
ZNF575	0	-0.616771	-0.668284	0	0	0	0	0	0	0	0	0	0	zinc finger protein 575
ZNRD1	0	0.696615	0.638946	0	0	0	0.351454	0	0	0	0	0.783074	0	zinc ribbon domain containing 1
ZWILCH	0	0.700065	0.718228	0	0.233172	0.725952	0.405843	0	0	0	0	0	0	Zwilch, kinetochore associated, homolog (Drosophila)
