# Supplementary material for: REGγ is associated with multiple oncogenic pathways in human cancers
Source: BMC Cancer. 2012 Feb 23;12:75. doi: 10.1186/1471-2407-12-75 (PMC3350384; doi:10.1186/1471-2407-12-75)
Supplement: Additional file 6 — Table S6. Ingenuity pathway analysis of genes highly correlated with REGγ. The "Function Annotation" column shows the annotated pathways from Ingenuity knowledge base. "Molecules" refer to genes in each pathway. Pathways were ordered according to p-values. [file 1471-2407-12-75-S6.XLS]

## Sheet: Detail
Summary for pathway
3 Category	5 Category	Pathway	%
Cancer	Cancer	20	0.0966184
Others	Others	85	0.410628
Cancer Related	Cell Cycle	86	0.415459
	Cell death	9	0.0434783
	Cell growth	7	0.0338164
Function Annotation	Molecules	p-value	# Molecules	5Class
colon cancer	ACLY, ADSL, C15ORF48, CACYBP, CCNA2, CCT5, CDKN3, CEP55, DRG1, ENC1, GLRX3, GMPS, HSD17B11, ILF2 (includes EG:3608), KPNA2, LEAP2, MAD2L1, MCM3, MELK, MET, MRPS30, MSH6, MTHFD1L, MYC, NUDT5, NUP37, ODC1, PAICS, PBK, PCNA, PSMD14, PTPN11, RFC4, RNASEH2A, RPP40, RRM2, RUVBL1, SERBP1, SET, SLIT2, SNRPF, SRPK1, TCP1, TEAD4, TNFSF10, TOMM34, TPD52L1, TUBB, TUBG1	1e-14	49	Cancer
colorectal cancer	ACLY, ADSL, AIMP1, C15ORF48, CACYBP, CCNA2, CCT5, CDKN3, CEP55, DPEP1, DRG1, ENC1, FIGF, FOXF1, GART, GLRX3, GMPS, HSD17B11, HSP90AB1, ILF2 (includes EG:3608), KIAA1199, KPNA2, LEAP2, MAD2L1, MCM3, MELK, MET, MRPS30, MSH2, MSH6, MTHFD1L, MYC, NCAPG (includes EG:64151), NEK6, NUDT5, NUP37, ODC1, PAICS, PBK, PCNA, PDRG1, POLB, PSMB5, PSMD14, PTPN11, RFC4, RNASEH2A, RPP40, RRM2, RUVBL1, SECTM1, SELE…	2.73e-10	66	Cancer
splicing of RNA	EFTUD2, HNRNPC, NONO, NOVA1, PTBP1, SF3B3, SFPQ, SFRS1, SFRS3, SFRS7, SNRPD3, SNRPF, SRPK1, SYNCRIP	9e-08	14	Others
processing of RNA	CELF2, DKC1, EFTUD2, HNRNPC, NONO, NOVA1, PTBP1, SF3B3, SFPQ, SFRS1, SFRS3, SFRS7, SNRPD3, SNRPF, SRPK1, SYNCRIP	2.27e-07	16	Others
modification of RNA	CELF2, DDX21, DKC1, EFTUD2, HNRNPC, NONO, NOVA1, PTBP1, SF3B3, SFPQ, SFRS1, SFRS3, SFRS7, SNRPD3, SNRPF, SRPK1, SYNCRIP	4.88e-07	17	Others
cell division process	AIMP1, ANLN, BID, BUB3, CCNA2, CDC20, CDC123, CDC25B, CDK1, CDKN3, CDKN2B, CEP55, CETN2, CHEK1, CKAP5, CKS2, CKS1B, CREB1, CSE1L, CUL4A, DAP3, DARS, DBF4, DDB1, DNM1L, ECT2, ELAVL1, EME1, FBXO5, FIGF, GNAI3, GNL3, GORASP2, GSPT1, HPGD, HSF1, KIF2A, KIF2C, KPNA2, MAD2L1, MAD2L2, MET, MSH2, MYC, NAE1, NCAPG2, NCAPG (includes EG:64151), NDE1, NEK6, NOLC1, NPM1 (includes EG:4869), PCNA, PES1, PHB (in…	2.12e-06	77	Cell Cycle
assembly of mitotic spindle	CKAP5, FBXO5, KIF2A, KIF2C, NDE1, TUBB	2.3e-06	6	Cell Cycle
modification of mRNA	CPSF3, CPSF6, EFTUD2, EIF4A1, GEMIN5, GRSF1, NONO, NOVA1, NUDT21, PRMT5, PRPF31, PTBP1, SF3B3, SFPQ, SFRS1, SFRS7, SRPK1	2.38e-06	17	Others
processing of mRNA	CPSF3, CPSF6, EFTUD2, GEMIN5, GRSF1, NONO, NOVA1, NUDT21, PRMT5, PRPF31, PTBP1, SF3B3, SFPQ, SFRS1, SFRS7, SRPK1	2.95e-06	16	Others
lung adenocarcinoma	CCNA2, CDC20, CDK1, CKS2, CKS1B, EIF4A1, ENO1, MMP12, PCNA, PTPN11, RFC4, SERBP1, SRM	3.12e-06	13	Cancer
cell division process of cervical cancer cell lines	CCNA2, CDC25B, CEP55, CHEK1, CKS2, CSE1L, DBF4, ECT2, FBXO5, GNAI3, GORASP2, MAD2L1, NEK6, NPM1 (includes EG:4869), SSRP1, ZC3HC1	3.27e-06	16	Cell Cycle
mitosis	ANLN, BUB3, CCNA2, CDC20, CDC25B, CDK1, CHEK1, CKAP5, CKS2, CSE1L, DBF4, ECT2, FBXO5, FIGF, GNAI3, GNL3, KIF2A, KIF2C, MAD2L1, MET, MYC, NDE1, NEK6, NOLC1, PRMT5, PTPN11, RAC1, TARDBP, TUBB, TUBG1, ZC3HC1	7.39e-06	31	Cell Cycle
neoplasia	ABCC1, ACLY, ADAMDEC1, ADSL, AFF1, AIMP1, AMD1, ANLN, ATIC, BCCIP, BUB3, C15ORF48, C4BPA, CACYBP, CCNA2, CCNH, CCT5, CDC20, CDC25B, CDH3, CDK1, CDKN3, CDKN2B, CEP55, CHEK1, CHGA, CKS2, CKS1B, CLDN2, CREB1, CREBL2, CRY2, DDR1, DDX1, DNM1L, DPEP1, DRG1, ECT2, EIF4A1, ELMO1, EME1, ENC1, ENO1, ENTPD5, FIGF, FOXF1, GART, GGCT, GINS1, GLO1, GLRX3, GMPS, GSPT1, GSTM5, HMMR, HN1, HPGD, HSD17B11, HSP90AB1…	8e-06	150	Cancer
cell stage	ANLN, BID, BUB3, CCNA2, CDC20, CDC123, CDC25B, CDK1, CDKN3, CDKN2B, CEP55, CHEK1, CKAP5, CKS2, CKS1B, CSE1L, CUL4A, DARS, DBF4, DDB1, ECT2, ELAVL1, FBXO5, FIGF, GNAI3, GNL3, GORASP2, GSPT1, KIF2A, KIF2C, KPNA2, MAD2L1, MAD2L2, MET, MSH2, MYC, NDE1, NEK6, NOLC1, NPM1 (includes EG:4869), PES1, PNPT1, POLB, PRC1, PRMT5, PTPN11, RAC1, RACGAP1, SSRP1, TARDBP, TPD52L1, TUBB, TUBG1, XRCC5, YWHAQ (includ…	8.92e-06	57	Cell Cycle
cancer	ABCC1, ACLY, ADAMDEC1, ADSL, AFF1, AIMP1, AMD1, ANLN, ATIC, BCCIP, C15ORF48, C4BPA, CACYBP, CCNA2, CCNH, CCT5, CDC20, CDC25B, CDH3, CDK1, CDKN3, CDKN2B, CEP55, CHEK1, CHGA, CKS2, CKS1B, CLDN2, CREB1, CREBL2, CRY2, DDR1, DDX1, DNM1L, DPEP1, DRG1, ECT2, EIF4A1, ELMO1, ENC1, ENO1, ENTPD5, FIGF, FOXF1, GART, GGCT, GINS1, GLO1, GLRX3, GMPS, GSPT1, GSTM5, HMMR, HN1, HPGD, HSD17B11, HSP90AB1, HYAL1, ILF…	9.75e-06	148	Cancer
arrest in mitosis of tumor cell lines	CDK1, CHEK1, CSE1L, FBXO5, MAD2L1, NEK6	1.27e-05	6	Cell Cycle
G2 phase of cell lines	CCNA2, CDC25B, CDK1, CHEK1, CKS2, CKS1B, CSE1L, CUL4A, DDB1, GORASP2, MAD2L1, MSH2, NPM1 (includes EG:4869), PTPN11	1.52e-05	14	Cell Cycle
arrest in G2 phase of cell lines	CCNA2, CDC25B, CDK1, CHEK1, CKS2, CKS1B, CSE1L, CUL4A, DDB1, MAD2L1, MSH2, PTPN11	1.53e-05	12	Cell Cycle
lung tumor	CCNA2, CDC20, CDK1, CKS2, CKS1B, CLDN2, EIF4A1, ENO1, FIGF, GART, MET, MMP12, MSH6, PCNA, PSMB5, PTPN11, RABGGTB, RFC4, RRM2, SERBP1, SRM, SUV39H2, TUBG1	1.56e-05	23	Cancer
arrest in G2 phase of eukaryotic cells	CCNA2, CDC25B, CDK1, CHEK1, CKS2, CKS1B, CSE1L, CUL4A, DDB1, MAD2L1, MSH2, MYC, PTPN11	1.67e-05	13	Cell Cycle
adenocarcinoma	C4BPA, CCNA2, CDC20, CDK1, CKS2, CKS1B, CLDN2, EIF4A1, ENO1, GINS1, GSTM5, HN1, HSP90AB1, MET, MMP12, MSH2, MYC, NOTCH4, PCNA, PDCD2L, PGK1, PSMB5, PTPN11, RABGGTB, RACGAP1, RFC4, SERBP1, SLIT2, SRM, TP53RK (includes EG:112858), TUBG1	2.16e-05	31	Cancer
tumorigenesis	ABCC1, ACLY, ADAMDEC1, ADSL, AFF1, AIMP1, AMD1, ANLN, ARMC10, ATIC, BCCIP, BUB3, C15ORF48, C4BPA, CACYBP, CCNA2, CCNH, CCT5, CDC20, CDC25B, CDH3, CDK1, CDKN3, CDKN2B, CEP55, CHEK1, CHGA, CKS2, CKS1B, CLDN2, CREB1, CREBL2, CRY2, DDR1, DDX1, DNM1L, DPEP1, DRG1, ECT2, EIF4A1, ELMO1, EME1, ENC1, ENO1, ENTPD5, ETS2, FIGF, FOXF1, GART, GGCT, GINS1, GLO1, GLRX3, GMPS, GSPT1, GSTM5, HMMR, HN1, HPGD, HSD1…	2.63e-05	157	Cancer
cell stage of cervical cancer cell lines	CCNA2, CDC25B, CEP55, CHEK1, CSE1L, ECT2, FBXO5, GNAI3, GORASP2, MAD2L1, NEK6, SSRP1, ZC3HC1	2.82e-05	13	Cancer
growth of cells	ACP1, AFF1, AIMP1, ARMC10, BCAR3, BCCIP, CASC3, CCNA2, CCT3, CCT5, CDC25B, CDK1, CDKN2B, CHEK1, CKS1B, CREB1, DAP, DAP3, DDB1, DDR1, DDX56, DNAJA3, EIF3I (includes EG:8668), EIF4A1, EIF5A2, ENC1, ENO1, ENTPD5, ETS2, FXYD1, GLA, GTPBP4, HDGF, HMMR, HNRNPC, HNRNPM, HPGD, HSPD1, HYAL1, ILF3, ILF2 (includes EG:3608), KDM3B, MCM3, MCTS1, MECOM, MET, MMP12, MTHFD1, MYC, NFATC4, NFS1, NOTCH4, NOX1, NPM1…	2.87e-05	90	Cell growth
assembly of nuclear pores	NUP98, NUP107, TMEM48	3.11e-05	3	Others
lung carcinoma	CCNA2, CDC20, CDK1, CKS2, CKS1B, EIF4A1, ENO1, GART, MET, MMP12, PCNA, PTPN11, RABGGTB, RFC4, RRM2, SERBP1, SRM, TUBG1	4.28e-05	18	Cancer
arrest in G2 phase of fibroblast cell lines	CHEK1, CKS2, CKS1B, MSH2, PTPN11	4.81e-05	5	Cell Cycle
G2 phase of eukaryotic cells	CCNA2, CDC25B, CDK1, CHEK1, CKS2, CKS1B, CSE1L, CUL4A, DDB1, GORASP2, MAD2L1, MSH2, MYC, NPM1 (includes EG:4869), PTPN11	4.93e-05	15	Cell Cycle
replication of DNA	CCNA2, CHEK1, DBF4, DDB1, GINS1, GTPBP4, MCM3, MYC, NAE1, NPM1 (includes EG:4869), NUP98, PCNA, POLB, RAC1, RNASEH2A, SET, TIMELESS, XRCC5, ZBTB20	5.16e-05	19	Others
arrest in cell division process of cervical cancer cell lines	CCNA2, CDC25B, CHEK1, CKS2, CSE1L, FBXO5, NEK6, NPM1 (includes EG:4869)	5.98e-05	8	Cell Cycle
processing of rRNA	CDK1, DDX56, DKC1, EXOSC7, HEATR1, NOLC1, NPM1 (includes EG:4869), RRP9	7.07e-05	8	Others
entry into mitosis	CDC25B, CDK1, CHEK1, GNL3, MYC, ZC3HC1	7.86e-05	6	Cell Cycle
internalization of protein	AP2B1, CRY2, IPO7, KPNA2, KPNA4, NOLC1, NUP98, NUP205, RANGAP1	8.78e-05	9	Others
double-stranded DNA break repair of cell lines	KPNA2, NPM1 (includes EG:4869), PCNA, UBE2N, XRCC5	9.96e-05	5	Others
cell stage of cell lines	BID, CCNA2, CDC25B, CDK1, CDKN2B, CEP55, CHEK1, CKS2, CKS1B, CSE1L, CUL4A, DARS, DDB1, ECT2, ELAVL1, FBXO5, GNAI3, GNL3, GORASP2, GSPT1, MAD2L1, MET, MSH2, MYC, NEK6, NPM1 (includes EG:4869), PNPT1, PTPN11, SSRP1, XRCC5, YWHAQ (includes EG:10971), ZC3HC1	0.00012	32	Cell Cycle
mitosis of tumor cell lines	CDC25B, CDK1, CHEK1, CSE1L, FBXO5, GNAI3, MAD2L1, NEK6, ZC3HC1	0.00013	9	Cell Cycle
cell division process of tumor cell lines	CCNA2, CDC25B, CDK1, CDKN2B, CEP55, CHEK1, CKS2, CSE1L, DARS, DBF4, ECT2, ELAVL1, FBXO5, FIGF, GNAI3, GNL3, GORASP2, GSPT1, HPGD, KIF2A, MAD2L1, MET, MSH2, MYC, NEK6, NPM1 (includes EG:4869), PCNA, PHB (includes EG:5245), RAC1, SSRP1, YWHAQ (includes EG:10971), ZC3HC1	0.000144	32	Cell Cycle
checkpoint control	BUB3, CDC20, CHEK1, DBF4, DDB1, MAD2L1, MSH2, MYC, ZWILCH	0.000189	9	Cell Cycle
segregation of chromosomes	BUB3, CCNA2, ECT2, KIF2C, MAD2L1, NCAPG2, NCAPG (includes EG:64151), NEK6, SRPK1	0.000189	9	Others
cell division process of chromosomes	BUB3, CCNA2, CKS1B, ECT2, EME1, KIF2C, MAD2L1, MYC, NCAPG2, NCAPG (includes EG:64151), NEK6, POLB, SRPK1, XRCC5	0.000227	14	Cell Cycle
cell death of lymphoblastoid cell lines	CHEK1, MSH2, MYC, NPM1 (includes EG:4869), PCNA, TNFSF10	0.000243	6	Cell death
mitosis of cervical cancer cell lines	CDC25B, CSE1L, FBXO5, GNAI3, MAD2L1, NEK6, ZC3HC1	0.000262	7	Cell Cycle
arrest in mitosis	CDC20, CDK1, CHEK1, CSE1L, FBXO5, MAD2L1, NEK6	0.000262	7	Cell Cycle
import of protein	CRY2, IPO7, KPNA2, KPNA4, NOLC1, NUP98, NUP205, RANGAP1	0.000266	8	Others
M phase of eukaryotic cells	ANLN, CDC25B, CEP55, CKS2, ECT2, FBXO5, GNAI3, MAD2L1, SSRP1, XRCC5	0.000272	10	Cell Cycle
initiation of mitosis	CCNA2, CDC25B, CDK1	0.000296	3	Cell Cycle
cell cycle progression	ANLN, BUB3, CCNA2, CDC20, CDC123, CDC25B, CDK1, CDKN3, CDKN2B, CHEK1, CKAP5, CKS2, CREB1, CSE1L, CUL4A, DBF4, ECT2, FBXO5, FIGF, GNAI3, GNL3, HPGD, KIF2A, KIF2C, MAD2L1, MET, MSH2, MYC, NAE1, NDE1, NEK6, NOLC1, NPM1 (includes EG:4869), PCNA, PES1, PHB (includes EG:5245), PRMT5, PSMB5, PTPN11, RAC1, SSRP1, SST, TARDBP, TNFSF10, TUBB, TUBG1, ZBTB16, ZC3HC1	0.000318	48	Cell Cycle
mismatch repair	MSH2, MSH6, PCNA, POLB, XRCC5	0.000318	5	Others
entry into cell division process	CDC25B, CDK1, CDKN2B, CHEK1, DBF4, FBXO5, GNL3, GORASP2, HPGD, MAD2L1, MYC, NPM1 (includes EG:4869), PTPN11, SST, ZBTB16, ZC3HC1	0.000324	16	Cell Cycle
mitosis of cell lines	CDC25B, CDK1, CHEK1, CSE1L, FBXO5, GNAI3, MAD2L1, MYC, NEK6, ZC3HC1	0.000331	10	Cell Cycle
arrest in cell stage of cell lines	BID, CCNA2, CDC25B, CDK1, CDKN2B, CHEK1, CKS2, CKS1B, CSE1L, CUL4A, DDB1, FBXO5, GNL3, GSPT1, MAD2L1, MET, MSH2, MYC, NEK6, PNPT1, PTPN11	0.000374	21	Cell Cycle
cell division process of cell lines	BID, CCNA2, CDC25B, CDK1, CDKN2B, CEP55, CHEK1, CKS2, CKS1B, CSE1L, CUL4A, DARS, DBF4, DDB1, ECT2, ELAVL1, FBXO5, FIGF, GNAI3, GNL3, GORASP2, GSPT1, HPGD, KIF2A, MAD2L1, MET, MSH2, MYC, NEK6, NPM1 (includes EG:4869), PCNA, PHB (includes EG:5245), PNPT1, PTPN11, RAC1, SSRP1, SST, XRCC5, YWHAQ (includes EG:10971), ZC3HC1	0.000391	40	Cell Cycle
formation of mitotic spindle	CKAP5, FBXO5, KIF2A, KIF2C, NDE1, TUBB, TUBG1	0.000411	7	Cell Cycle
colorectal carcinoma	ACLY, CACYBP, CCNA2, MSH2, POLB, PTPN11, RNASEH2A, SLIT2, SRPK1, TCP1, TEAD4, TP53RK (includes EG:112858), TUBB, TUBG1	0.00042	14	Cancer
colon carcinoma	ACLY, CACYBP, CCNA2, PTPN11, RNASEH2A, SLIT2, SRPK1, TCP1, TEAD4, TUBB, TUBG1	0.000468	11	Cancer
activation of cyclin-dependent protein kinase	BCCIP, CDKN3, CDKN2B, CHEK1, CKS2, CKS1B, GTPBP4	0.000474	7	Others
replication of Influenza virus	ATP6AP1, CREB1, CSE1L, EIF4A3 (includes EG:9775), HPGD, HSPD1, ILF3, LARP1, MYC, NUP98, NUP205, PBK, PRPS1, PSMA1, PSMD2, PSMD14, PTPMT1, RACGAP1, SAE1, SNRPF, TNFSF10, TUBB	0.000509	22	Others
orientation of chromosomes	CCNA2, KIF2C, NCAPG2, NCAPG (includes EG:64151), NDE1	0.000513	5	Others
lung cancer	ABCC1, ANLN, CCNA2, CDC20, CDK1, CKS2, CKS1B, CLDN2, EIF4A1, ENO1, FIGF, GART, HPGD, HSP90AB1, MET, MMP12, MSH2, MSH6, NEK6, PCNA, PSMB5, PTPN11, RABGGTB, RFC4, RRM2, SERBP1, SLIT2, SRM, SUV39H2, TUBG1, UMPS, XRCC5	0.000553	32	Cancer
double-stranded DNA break repair of tumor cell lines	KPNA2, NPM1 (includes EG:4869), UBE2N, XRCC5	0.000555	4	Others
repair of tumor cell lines	CHEK1, KPNA2, NPM1 (includes EG:4869), UBE2N, XRCC5	0.000639	5	Others
cell stage of eukaryotic cells	ANLN, BID, CCNA2, CDC25B, CDK1, CDKN2B, CEP55, CHEK1, CKS2, CKS1B, CSE1L, CUL4A, DARS, DDB1, ECT2, ELAVL1, FBXO5, FIGF, GNAI3, GNL3, GORASP2, GSPT1, MAD2L1, MET, MSH2, MYC, NDE1, NEK6, NPM1 (includes EG:4869), PNPT1, PTPN11, RAC1, SSRP1, XRCC5, YWHAQ (includes EG:10971), ZC3HC1	0.00065	36	Cell Cycle
cell stage of tumor cell lines	CCNA2, CDC25B, CDK1, CDKN2B, CEP55, CHEK1, CSE1L, DARS, ECT2, ELAVL1, FBXO5, GNAI3, GNL3, GORASP2, GSPT1, MAD2L1, MET, MSH2, MYC, NEK6, NPM1 (includes EG:4869), SSRP1, YWHAQ (includes EG:10971), ZC3HC1	0.000667	24	Cell Cycle
export of mRNA	CASC3, EIF4A3 (includes EG:9775), NUP98, NUP107, SFRS3, SFRS7	0.000707	6	Others
cell division process of eukaryotic cells	AIMP1, ANLN, BID, CCNA2, CDC25B, CDK1, CDKN2B, CEP55, CHEK1, CKS2, CKS1B, CREB1, CSE1L, CUL4A, DARS, DBF4, DDB1, DNM1L, ECT2, ELAVL1, FBXO5, FIGF, GNAI3, GNL3, GORASP2, GSPT1, HPGD, HSF1, KIF2A, MAD2L1, MET, MSH2, MYC, NDE1, NEK6, NPM1 (includes EG:4869), PCNA, PHB (includes EG:5245), PNPT1, PTPN11, RAC1, SSRP1, SST, TNFSF10, XRCC5, YWHAQ (includes EG:10971), ZBTB16, ZC3HC1	0.000716	48	Cell Cycle
arrest in cell cycle progression of cervical cancer cell lines	CCNA2, CDC25B, CKS2, NPM1 (includes EG:4869)	0.000757	4	Cell Cycle
mitosis of eukaryotic cells	CCNA2, CDC25B, CDK1, CHEK1, CSE1L, FBXO5, FIGF, GNAI3, MAD2L1, MYC, NDE1, NEK6, ZC3HC1	0.000767	13	Cell Cycle
cell cycle progression of cervical cancer cell lines	CCNA2, CDC25B, CKS2, CSE1L, NPM1 (includes EG:4869)	0.000787	5	Cell Cycle
arrest in interphase of cell lines	BID, CCNA2, CDC25B, CDK1, CDKN2B, CHEK1, CKS2, CKS1B, CSE1L, CUL4A, DDB1, GNL3, GSPT1, MAD2L1, MET, MSH2, MYC, PNPT1, PTPN11	0.000906	19	Cell Cycle
mismatch repair of DNA	PCNA, POLB, XRCC5	0.00099	3	Others
arrest in G2 phase of embryonic stem cells	CHEK1, MSH2	0.000991	2	Cell Cycle
propagation of cell stage of normal cells	CKS2, NDE1	0.000991	2	Cell death
propagation of cell division process of normal cells	CKS2, NDE1	0.000991	2	Cell growth
biosynthesis of spermidine	AMD1, SRM	0.000991	2	Others
dissociation of chromosomes	MAD2L1, XRCC5	0.000991	2	Others
transcription of cytomegalovirus	ILF3, ILF2 (includes EG:3608)	0.000991	2	Others
G2 phase of cervical cancer cell lines	CCNA2, CHEK1, CSE1L, GORASP2	0.00101	4	Cell Cycle
modification of cells	CHEK1, KPNA2, MSH6, NPM1 (includes EG:4869), PCNA, POLB, RRM2, SST, UBE2N, XRCC5	0.00103	10	Others
replication of Influenza A virus	ATP6AP1, CREB1, CSE1L, EIF4A3 (includes EG:9775), HPGD, HSPD1, ILF3, LARP1, MYC, NUP98, NUP205, PBK, PRPS1, PSMA1, PSMD2, PSMD14, PTPMT1, RACGAP1, SAE1, SNRPF, TUBB	0.00109	21	Others
M phase of cell lines	CDC25B, CEP55, ECT2, FBXO5, GNAI3, MAD2L1, SSRP1, XRCC5	0.00117	8	Cell Cycle
transport of protein	APPBP2, CRY2, HSPA9, IPO7, KPNA2, KPNA4, NDE1, NOLC1, NPM1 (includes EG:4869), NSF, NUP98, NUP205, PCNA, PTPN11, RANGAP1, SEC23IP, TIMM17A (includes EG:10440)	0.00117	17	Others
arrest in cell division process of cell lines	BID, CCNA2, CDC25B, CDK1, CDKN2B, CHEK1, CKS2, CKS1B, CSE1L, CUL4A, DDB1, FBXO5, GNL3, GSPT1, MAD2L1, MET, MSH2, MYC, NEK6, NPM1 (includes EG:4869), PNPT1, PTPN11, SSRP1	0.00122	23	Cell Cycle
G2 phase of tumor cell lines	CCNA2, CDC25B, CDK1, CHEK1, CSE1L, GORASP2, MAD2L1, MSH2, NPM1 (includes EG:4869)	0.00129	9	Cell Cycle
cell death of skin cancer cell lines	CHEK1, HSP90AB1, MYC, TNFSF10	0.00131	4	Cell death
degradation of RNA	ABCE1, PNPT1, RNASEH1, RNASEH2A	0.00131	4	Others
arrest in interphase of fibroblast cell lines	BID, CDKN2B, CHEK1, CKS2, CKS1B, MSH2, PTPN11	0.00145	7	Cell Cycle
arrest in cell division process of embryonic cells	CHEK1, FBXO5, MSH2	0.00155	3	Cell Cycle
arrest in cell stage of embryonic cells	CHEK1, FBXO5, MSH2	0.00155	3	Cell Cycle
metabolism of polyamines	AMD1, AZIN1, ODC1	0.00155	3	Others
mutagenesis of eukaryotic cells	MSH6, POLB, RRM2	0.00155	3	Others
recombination of DNA	CHEK1, EME1, KPNA2, MSH2, MSH6, SYCP1, TSN, XRCC5	0.00171	8	Others
arrest in cell stage	BID, BUB3, CCNA2, CDC20, CDC25B, CDK1, CDKN2B, CHEK1, CKS2, CKS1B, CSE1L, CUL4A, DDB1, FBXO5, GNL3, GSPT1, MAD2L1, MET, MSH2, MYC, NEK6, PNPT1, POLB, PTPN11	0.00175	24	Cell Cycle
M phase of tumor cell lines	CDC25B, CEP55, ECT2, FBXO5, GNAI3, MAD2L1, SSRP1	0.0018	7	Cell Cycle
interphase of cell lines	BID, CCNA2, CDC25B, CDK1, CDKN2B, CHEK1, CKS2, CKS1B, CSE1L, CUL4A, DARS, DDB1, ELAVL1, GNL3, GORASP2, GSPT1, MAD2L1, MET, MSH2, MYC, NPM1 (includes EG:4869), PNPT1, PTPN11, YWHAQ (includes EG:10971)	0.00187	24	Cell Cycle
repair of cells	CHEK1, KPNA2, NPM1 (includes EG:4869), PCNA, UBE2N, XRCC5	0.0019	6	Others
lymphoma	AIMP1, CCNH, GART, MSH2, MYC, NEK6, NPM1 (includes EG:4869), ODC1, POLB, PSMB5, PTPN11, RRM2, TNFSF10, TUBG1, UBE2A, XRCC5, YWHAZ	0.00192	17	Cancer
translation of protein	EIF2S1, EIF3B, EIF3I (includes EG:8668), EIF3J, EIF4A1, EIF5B, MYC, TNFSF10	0.00204	8	Others
entry into cell stage	CDC25B, CDK1, CDKN2B, CHEK1, FBXO5, GNL3, GORASP2, MAD2L1, MYC, NPM1 (includes EG:4869), PTPN11, ZBTB16, ZC3HC1	0.00208	13	Cell Cycle
colony survival of cells	CHEK1, EME1, MSH2, PDRG1, XRCC5	0.00226	5	Cell growth
binding of chromosome components	CDK1, MYC, SUV39H1, SUV39H2, UBE2N	0.00226	5	Others
arrest in G2 phase of cervical cancer cell lines	CCNA2, CHEK1, CSE1L	0.00227	3	Cell Cycle
cell division process of unspecified cell lines	CCNA2, NAE1, RACGAP1	0.00227	3	Cell Cycle
biosynthesis of purine nucleotide	MSH2, PPAT, PRPS1	0.00227	3	Others
checkpoint control of eukaryotic cells	CHEK1, DBF4, MAD2L1, MSH2	0.00259	4	Cell Cycle
entry into mitosis of cell lines	CDC25B, CHEK1, MYC, ZC3HC1	0.00259	4	Cell Cycle
polyadenylation of mRNA	CPSF3, CPSF6, GRSF1, NUDT21	0.00259	4	Others
arrest in cell stage of cervical cancer cell lines	CCNA2, CHEK1, CSE1L, FBXO5, NEK6	0.00262	5	Cell Cycle
folding of protein	CCT3, DNAJA3, HSP90AB1, HSPD1, PDIA6, PFDN2, PFDN4, TCP1	0.00264	8	Others
entry into mitosis of colon cancer cell lines	CDC25B, CHEK1	0.00291	2	Cell Cycle
apoptosis of non-small-cell lung cancer cells	BID, TNFSF10	0.00291	2	Cell death
biogenesis of nucleoli	NOLC1, PES1	0.00291	2	Others
biosynthesis of purine base	GMPS, PAICS	0.00291	2	Others
synthesis of GMP	GMPS, NT5C2	0.00291	2	Others
activation of kinetochores	NCAPG2, NCAPG (includes EG:64151)	0.00291	2	Others
morphology of chromosomes	NCAPG2, NCAPG (includes EG:64151)	0.00291	2	Others
salvage of nebularine	ADK, APRT	0.00291	2	Others
sarcoma	CDK1, CDKN2B, CHEK1, CKS2, FOXF1, GART, HSP90AB1, MELK, MSH2, MYC, PBK, PRC1, PSMB5, PTPN11, RRM2, STOML2, TNFSF10, TUBG1	0.00306	18	Cancer
arrest in cell division process of fibroblast cell lines	BID, CDKN2B, CHEK1, CKS2, CKS1B, MSH2, PTPN11, SSRP1	0.00311	8	Cell Cycle
mitosis of colon cancer cell lines	CDC25B, CHEK1, MAD2L1	0.00316	3	Cell Cycle
excision repair	APTX, DDB1, MSH2, MSH6, PCNA, POLB, RAD23A	0.00325	7	Others
cell death of cervical cancer cell lines	ADRM1, BID, CDC20, CDK1, CHEK1, DAP3, DNAJA3, ELAVL1, HSF1, MAD2L1, MYC, NEK6, OGFOD1, PRDX2, PTRH2, RAC1, TNFSF10	0.00342	17	Cell death
translation	CKAP5, EIF2S1, EIF3B, EIF3I (includes EG:8668), EIF3J, EIF4A1, EIF5B, MYC, PTBP1, SSB, TNFSF10	0.00342	11	Others
transformation of epithelial cell lines	MECOM, MYC, ODC1, PTPN11, RAC1	0.00348	5	Others
delay in cell division process	CDC20, CDK1, ECT2, ELAVL1, MAD2L1, MYC, PCNA, XRCC5, ZBTB16	0.00349	9	Cell Cycle
cell stage of bone cancer cell lines	CCNA2, CDC25B, CDK1, GNL3, MYC, YWHAQ (includes EG:10971)	0.00379	6	Cell Cycle
alignment of chromosomes	CCNA2, KIF2C, NCAPG2, NCAPG (includes EG:64151)	0.0038	4	Others
instability of chromosomes	EME1, MAD2L1, MYC, POLB	0.0038	4	Others
arrest in cell division process	BID, BUB3, CCNA2, CDC20, CDC123, CDC25B, CDK1, CDKN3, CDKN2B, CHEK1, CKS2, CKS1B, CREB1, CSE1L, CUL4A, DDB1, FBXO5, GNL3, GSPT1, MAD2L1, MET, MSH2, MYC, NEK6, NPM1 (includes EG:4869), PNPT1, POLB, PTPN11, SSRP1, ZBTB16	0.00406	30	Cell Cycle
initiation of translation	EIF2S1, EIF3B, EIF3I (includes EG:8668), EIF3J, EIF5B, MYC	0.00421	6	Others
cytokinesis	ANLN, CDC20, CEP55, ECT2, GNAI3, PRC1, RACGAP1, SSRP1	0.00424	8	Others
cell division process of oocytes	CDC25B, HSF1, MAD2L1, MET	0.00453	4	Cell Cycle
arrest in G2 phase of tumor cell lines	CCNA2, CDC25B, CDK1, CHEK1, CSE1L, MAD2L1, MSH2	0.00462	7	Cell Cycle
growth of brain cancer cell lines	BCCIP, CDKN2B, GTPBP4, HPGD, MET, SST, TNFSF10	0.00462	7	Cell growth
cell death of cell lines	ABCC1, ABCE1, ADRM1, AIMP1, ARMC10, BID, CCT3, CCT5, CCT8, CD160, CDC20, CDK1, CHEK1, CREB1, CREBL2, DAP3, DNAJA3, DNM1L, EIF5B, ELAVL1, ENO1, ENTPD5, ETS2, GLO1, GNB1, GUCA2B, HMMR, HNRNPC, HSF1, HSP90AB1, HSPD1, MAD2L1, MCTS1, MET, MSH2, MYC, NEK6, NFATC4, NOX1, NPM1 (includes EG:4869), NSMCE1, ODC1, OGFOD1, P4HB, PCNA, PHB (includes EG:5245), PNPT1, POLB, PRDX1, PRDX2, PTPN11, PTRH2, RABGGTB, …	0.00468	71	Cell death
metabolism of DNA	CCNA2, CHEK1, DBF4, DDB1, GINS1, GTPBP4, KPNA2, MCM3, MYC, NAE1, NPM1 (includes EG:4869), NUP98, PCNA, POLB, RAC1, RNASEH2A, SET, TIMELESS, TNFSF10, TPD52L1, XRCC5, ZBTB20	0.00491	22	Others
cell division process of bone cancer cell lines	CCNA2, CDC25B, CDK1, GNL3, KIF2A, MYC, YWHAQ (includes EG:10971)	0.00502	7	Cell Cycle
degradation of mitochondria	BID, DAP3, DNM1L, TNFSF10	0.00535	4	Others
sensitivity of eukaryotic cells	ABCC1, PCNA, POLB, TNFSF10	0.00535	4	Others
arrest in mitosis of cervical cancer cell lines	CSE1L, FBXO5, NEK6	0.00553	3	Cell Cycle
entry into mitosis of tumor cell lines	CDC25B, CHEK1, ZC3HC1	0.00553	3	Cell Cycle
transcription	AFF1, CCNA2, CCNH, CDC25B, CDK1, CREB1, CREBL2, CRY2, CUL4A, DDB1, DNTTIP1, DRG1, ECT2, EIF2S1, ENO1, ETF1, ETS2, FOXF1, FXYD1, GNB1, HEATR1, HSF1, IL10RB, ILF3, ILF2 (includes EG:3608), KPNA2, MECOM, MYC, NAA15, NAE1, NEK6, NFATC4, NFE2L3, NKRF, NOLC1, NOTCH4, NPM1 (includes EG:4869), PHB (includes EG:5245), PIAS3, POLR2K, POLR3C, POLR3K, PREB, PSMB2, PSMC3, PSMD14, PTPN11, PWP1, R3HDM1, RAC1, R…	0.0056	79	Others
G2/M phase transition of cervical cancer cell lines	CCNA2, GORASP2	0.0057	2	Cell Cycle
S phase checkpoint control of cervical cancer cell lines	CHEK1, DBF4	0.0057	2	Cell Cycle
arrest in cell division process of oocytes	CDC25B, MAD2L1	0.0057	2	Cell Cycle
apoptosis of mesothelioma cells	BID, TNFSF10	0.0057	2	Cell death
colony survival of embryonic stem cells	EME1, XRCC5	0.0057	2	Cell growth
repair of colon cancer cell lines	CHEK1, UBE2N	0.0057	2	Others
biosynthesis of nucleotide	GUCA2B, PRPS1	0.0057	2	Others
excision repair of DNA fragment	APTX, POLB	0.0057	2	Others
meiosis I of female germ cells	CDC25B, MAD2L1	0.0057	2	Others
migration of embryonic tissue	ETS2, SLIT2	0.0057	2	Others
modification of acetyl-coenzyme A	ACLY, DLAT	0.0057	2	Others
mutagenesis of normal cells	MSH6, RRM2	0.0057	2	Others
organization of spindle fibers	CKAP5, SSRP1	0.0057	2	Others
toxicity of cells	GCLM, TNFSF10	0.0057	2	Others
transactivation of adenoviridae	MYC, NOLC1	0.0057	2	Others
arrest in cell division process of eukaryotic cells	BID, CCNA2, CDC25B, CDK1, CDKN2B, CHEK1, CKS2, CKS1B, CREB1, CSE1L, CUL4A, DDB1, FBXO5, GNL3, GSPT1, MAD2L1, MET, MSH2, MYC, NEK6, NPM1 (includes EG:4869), PNPT1, PTPN11, SSRP1	0.00575	24	Cell Cycle
large-cell lymphoma	MYC, POLB, PTPN11, TUBG1, YWHAZ	0.00577	5	Cancer
adhesion of fibroblast cell lines	ACP1, CDH3, FIGF, MET, RAC1	0.00577	5	Others
lymphoid cancer	AIMP1, CCNH, CDK1, CHEK1, GART, HSP90AB1, MSH2, MYC, NEK6, NPM1 (includes EG:4869), ODC1, POLB, PSMB5, PTPN11, RRM2, TNFSF10, TUBG1, UBE2A, XRCC5, YWHAZ	0.00625	20	Cancer
M phase of normal cells	CDC25B, CKS2, FBXO5, MAD2L1	0.00627	4	Cell Cycle
apoptosis of lymphoblastoid cell lines	MYC, NPM1 (includes EG:4869), PCNA, TNFSF10	0.00627	4	Cell death
nuclear export	HSPA9, NPM1 (includes EG:4869), NUP98, NUP107, NUP205, PTPN11, XPOT	0.00639	7	Others
arrest in cell stage of tumor cell lines	CCNA2, CDC25B, CDK1, CDKN2B, CHEK1, CSE1L, FBXO5, GNL3, GSPT1, MAD2L1, MET, MSH2, MYC, NEK6	0.00654	14	Cell Cycle
cell division process of germ cells	CDC25B, CKS2, HSF1, MAD2L1, MET, ZBTB16	0.00681	6	Cell Cycle
replication of virus	ATP6AP1, CREB1, CSE1L, EIF4A3 (includes EG:9775), EXOSC5, HPGD, HSPD1, ILF3, LARP1, MYC, NUP98, NUP205, PBK, PRDX1, PRDX2, PRPS1, PSMA1, PSMD2, PSMD14, PTPMT1, RACGAP1, SAE1, SFRS1, SNRPF, TNFSF10, TUBB	0.00681	26	Others
apoptosis of skin cancer cell lines	HSP90AB1, MYC, TNFSF10	0.00702	3	Cell death
entry into cell cycle progression of cell lines	HPGD, MYC, SST	0.00702	3	Cell growth
catabolism of RNA	ABCE1, RNASEH1, RNASEH2A	0.00702	3	Others
length of filaments	CKAP5, KIF2C, NEBL	0.00702	3	Others
projection of axons	CREB1, RAC1, SLIT2	0.00702	3	Others
segregation of sister chromatids	BUB3, CCNA2, MAD2L1	0.00702	3	Others
sensitivity of cell lines	ABCC1, PCNA, POLB	0.00702	3	Others
M phase of cervical cancer cell lines	CEP55, ECT2, GNAI3, MAD2L1, SSRP1	0.00724	5	Cell Cycle
arrest in G2/M phase transition of eukaryotic cells	CCNA2, CDC25B, CDK1, MAD2L1, MYC	0.00724	5	Cell Cycle
arrest in cell stage of epithelial cell lines	CUL4A, DDB1, FBXO5, MYC	0.00728	4	Cell Cycle
radiosensitivity of eukaryotic cells	CDC25B, MSH2, NPM1 (includes EG:4869), XRCC5	0.00728	4	Others
G2/M phase transition of eukaryotic cells	CCNA2, CDC25B, CDK1, GORASP2, MAD2L1, MYC	0.00744	6	Cell Cycle
lymphocytic leukemia	CDK1, CDKN2B, DNM1L, MSH2, MSH6, MYC, POLB, PPAT, PSMB5, PTPN11, RRM2, SNRPD3, TUBG1	0.0079	13	Others
interphase of bone cancer cell lines	CCNA2, CDC25B, GNL3, MYC, YWHAQ (includes EG:10971)	0.00806	5	Cell Cycle
interphase of tumor cell lines	CCNA2, CDC25B, CDK1, CDKN2B, CHEK1, CSE1L, DARS, ELAVL1, GNL3, GORASP2, GSPT1, MAD2L1, MET, MSH2, MYC, NPM1 (includes EG:4869), YWHAQ (includes EG:10971)	0.0082	17	Cell Cycle
cell stage of embryonic cell lines	CDC25B, CUL4A, DDB1, FBXO5	0.00839	4	Cell Cycle
arrest in cell division process of tumor cell lines	CCNA2, CDC25B, CDK1, CDKN2B, CHEK1, CKS2, CSE1L, FBXO5, GNL3, GSPT1, MAD2L1, MET, MSH2, MYC, NEK6, NPM1 (includes EG:4869)	0.00872	16	Cell Cycle
cell cycle progression of bone cancer cell lines	CDC25B, KIF2A, MYC	0.00873	3	Cell Cycle
acute lymphocytic leukemia of mice	MSH2, MSH6, MYC	0.00873	3	Others
digestive organ tumor	ACLY, ADSL, ATIC, C4BPA, CACYBP, CCNA2, CDC20, CDKN3, CREB1, HSP90AB1, MET, MSH2, MSH6, MYC, P4HB, PGK1, POLB, PSMB5, PTPN11, RNASEH2A, RRM2, SLIT2, SRPK1, SYCP1, TCP1, TEAD4, TP53RK (includes EG:112858), TUBB, TUBG1	0.00891	29	Cancer
interphase of eukaryotic cells	BID, CCNA2, CDC25B, CDK1, CDKN2B, CHEK1, CKS2, CKS1B, CSE1L, CUL4A, DARS, DDB1, ELAVL1, GNL3, GORASP2, GSPT1, MAD2L1, MET, MSH2, MYC, NPM1 (includes EG:4869), PNPT1, PTPN11, RAC1, YWHAQ (includes EG:10971)	0.00891	25	Cell Cycle
pro-B-cell lymphoma	UBE2A, XRCC5	0.0093	2	Cancer
G1/S phase transition of lung cancer cell lines	MET, MYC	0.0093	2	Cell Cycle
cell division of germ cells	HSF1, ZBTB16	0.0093	2	Cell Cycle
cell stage of unspecified cell lines	CCNA2, RACGAP1	0.0093	2	Cell Cycle
cell cycle progression of oocytes	MAD2L1, MET	0.0093	2	Cell growth
double-stranded DNA break repair of cervical cancer cell lines	KPNA2, NPM1 (includes EG:4869)	0.0093	2	Others
development of tumor cells	FIGF, MYC	0.0093	2	Others
mutagenesis of DNA	PCNA, UBE2A	0.0093	2	Others
anoikis of kidney cell lines	DAP3, RAC1	0.0093	2	Others
biosynthesis of AMP	ADSL, PRPS1	0.0093	2	Others
length of microtubules	CKAP5, KIF2C	0.0093	2	Others
transcription of FGF response element	NAA15, XRCC5	0.0093	2	Others
transcription of adenoviridae	ILF3, MYC	0.0093	2	Others
turcot syndrome	MSH2, MSH6	0.0093	2	Others
entry into cell division process of cell lines	CDC25B, CHEK1, GORASP2, HPGD, MYC, PTPN11, SST, ZC3HC1	0.00957	8	Cell Cycle
tumorigenesis of fibroblast cell lines	MECOM, MET, MYC, RAC1	0.00961	4	Cancer
initiation of cell stage	CCNA2, CDC25B, CDK1, MAD2L1, MYC	0.0099	5	Cell Cycle
expression of virus	ILF3, ILF2 (includes EG:3608), MYC, RAC1, SSB	0.0099	5	Others
maintenance of telomeres	DKC1, MYC, SUV39H1, SUV39H2, XRCC5	0.0099	5	Others
delay in cell division process of eukaryotic cells	CDK1, ECT2, ELAVL1, MAD2L1, MYC, PCNA, ZBTB16	0.00992	7	Cell Cycle
developmental process of tumor cell lines	AFF1, AMD1, BCAR3, BCCIP, CCNA2, CDC25B, CDK1, CDKN2B, CKS1B, CREB1, CUL4A, DDR1, DNAJA3, EIF5A2, ENC1, ENO1, ENTPD5, ETS2, GTPBP4, HMMR, HPGD, HYAL1, KDM3B, MAD2L2, MET, MYC, NFATC4, NFS1, ODC1, PNPT1, PTPN11, RAC1, RACGAP1, RQCD1, SFPQ, SFRS1, SFRS3, SST, STRAP, TCP1, TENC1, TNFSF10, TPD52, YWHAQ (includes EG:10971), ZBTB16	0.0102	45	N/A
cell death of tumor cell lines	ABCE1, ADRM1, AIMP1, ARMC10, BID, CCT3, CCT5, CCT8, CD160, CDC20, CDK1, CHEK1, CREB1, DAP3, DNAJA3, DNM1L, ELAVL1, ETS2, GLO1, GNB1, GUCA2B, HMMR, HNRNPC, HSF1, HSP90AB1, HSPD1, MAD2L1, MET, MSH2, MYC, NEK6, NPM1 (includes EG:4869), ODC1, OGFOD1, P4HB, PCNA, PHB (includes EG:5245), PRDX2, PTPN11, PTRH2, RABGGTB, RAC1, SMARCC1, SRPK1, SSRP1, SST, TARDBP, TCP1, TENC1, TNFSF10, TPD52, XRCC5, YARS, Z…	0.0103	54	N/A
cell death of fibroblast cell lines	ABCC1, ABCE1, BID, CDC20, CHEK1, CREBL2, DNAJA3, EIF5B, ENO1, ENTPD5, GLO1, HSPD1, MYC, NFATC4, NOX1, NSMCE1, POLB, PTPN11, PTRH2, RAC1, TNFSF10, YWHAZ	0.0106	22	N/A
malignant tumor	ABCC1, ACLY, ADSL, AFF1, AIMP1, ATIC, C4BPA, CACYBP, CCNA2, CCNH, CDC20, CDH3, CDK1, CDKN3, CDKN2B, CHEK1, CKS2, CKS1B, CLDN2, CREB1, CREBL2, DDX1, EIF4A1, ENO1, ENTPD5, FOXF1, GART, GINS1, GSPT1, GSTM5, HN1, HSP90AB1, MELK, MET, MMP12, MSH2, MSH6, MYC, NEK6, NOTCH4, NPM1 (includes EG:4869), ODC1, P4HB, PBK, PCNA, PDCD2L, PGK1, POLB, PRC1, PSMB5, PSMD4, PSME4, PTPN11, RABGGTB, RACGAP1, RFC2, RFC4…	0.0107	77	N/A
cell viability of neuroblastoma cell lines	HSP90AB1, P4HB, TARDBP	0.0107	3	N/A
checkpoint control of cell lines	CHEK1, DBF4, MSH2	0.0107	3	N/A
interphase of fibroblast cell lines	BID, CDKN2B, CHEK1, CKS2, CKS1B, MSH2, MYC, PTPN11	0.0108	8	N/A
morphology of mitochondria	BID, DAP3, DNM1L, NFS1, YME1L1	0.0109	5	N/A
growth of cell lines	ACP1, AFF1, ARMC10, BCAR3, BCCIP, CCNA2, CDC25B, CDK1, CDKN2B, CKS1B, CREB1, DNAJA3, EIF5A2, ENC1, ENTPD5, ETS2, GTPBP4, HMMR, HPGD, HYAL1, KDM3B, MCTS1, MET, MYC, NFATC4, NFS1, NOTCH4, NOX1, NPM1 (includes EG:4869), ODC1, PNPT1, PTPN11, RAC1, SFRS1, SFRS3, SST, STRAP, SUV39H1, TCP1, TENC1, TNFRSF12A, TNFSF10, TPD52, TSN, YAP1, YWHAQ (includes EG:10971)	0.0113	46	N/A
cell stage of colon cancer cell lines	CDC25B, CHEK1, GSPT1, MAD2L1, NPM1 (includes EG:4869), YWHAQ (includes EG:10971)	0.0113	6	N/A
cell stage of fibroblast cell lines	BID, CDKN2B, CHEK1, CKS2, CKS1B, MAD2L1, MSH2, MYC, PTPN11	0.0117	9	N/A
non-hodgkin lymphoma	GART, MSH2, MYC, NEK6, ODC1, POLB, PSMB5, PTPN11, TUBG1, UBE2A, XRCC5, YWHAZ	0.0118	12	N/A
cell stage of epithelial cell lines	CDC25B, CUL4A, DDB1, FBXO5, MYC	0.012	5	N/A
adhesion of colon cancer cell lines	CDH3, FIGF, MAD2L1, RAC1	0.0124	4	N/A
arrest in cell division process of epithelial cell lines	CUL4A, DDB1, FBXO5, MYC	0.0124	4	N/A
length of telomeres	MYC, SUV39H1, SUV39H2, XRCC5	0.0124	4	N/A
modification of nucleotide	ADK, DDB1, PCNA, RAD23A	0.0124	4	N/A
acute lymphocytic leukemia	CDKN2B, MSH2, MSH6, MYC, POLB, PPAT, PTPN11, TUBG1	0.0129	8	N/A
large cell lung carcinoma	EIF4A1, RABGGTB	0.0137	2	N/A
neoplasia of lung tumor	MSH6, RRM2	0.0137	2	N/A
tumorigenesis of hematopoietic cells	MECOM, MYC	0.0137	2	N/A
arrest in G2 phase of epithelial cell lines	CUL4A, DDB1	0.0137	2	N/A
chemorepulsion of brain cells	NRP2, SLIT2	0.0137	2	N/A
chemorepulsion of neurons	NRP2, SLIT2	0.0137	2	N/A
maintenance of mitochondrial DNA	MRPL15, MRPL17	0.0137	2	N/A
mitosis of bone cancer cell lines	CDC25B, CDK1	0.0137	2	N/A
mutagenesis of cell lines	POLB, RRM2	0.0137	2	N/A
re-entry into cell division process of bone cancer cell lines	CDC25B, MYC	0.0137	2	N/A
re-entry into cell stage of bone cancer cell lines	CDC25B, MYC	0.0137	2	N/A
transformation of carcinoma cell lines	DNAJA3, RAC1	0.0137	2	N/A
transformation of lung cancer cell lines	DNAJA3, RAC1	0.0137	2	N/A
tyrosine dephosphorylation of protein	ACP1, PTPN11	0.0137	2	N/A
B-cell non-hodgkin lymphoma	GART, MYC, POLB, PSMB5, UBE2A, XRCC5, YWHAZ	0.0138	7	N/A
G2/M phase transition of tumor cell lines	CCNA2, CDK1, GORASP2, MAD2L1	0.0139	4	N/A
cycling of centrosome	CETN2, MAD2L1, NDE1, NPM1 (includes EG:4869)	0.0139	4	N/A
initiation of replication of DNA	CCNA2, CHEK1, MCM3, TIMELESS	0.0139	4	N/A
delay in cell division process of cell lines	CDK1, ECT2, ELAVL1, MAD2L1, MYC, PCNA	0.0142	6	N/A
cell death	ABCC1, ABCE1, ADRM1, AIMP1, APRT, ARMC10, ATP6AP1, BID, CCNA2, CCT3, CCT5, CCT8, CD160, CDC20, CDC25B, CDK1, CDKN2B, CHEK1, CREB1, CREBL2, CSE1L, CUL4A, DAP, DAP3, DDR1, DDX19A, DNAJA3, DNM1L, EIF2S1, EIF5B, ELAVL1, ENO1, ENTPD5, ETS2, GCLM, GLO1, GNB1, GNL3, GSPT1, GSTM5, GUCA2B, HDGF, HMMR, HNRNPC, HSF1, HSP90AB1, HSPD1, HYAL1, MAD2L1, MCTS1, MECOM, MET, MRPS30, MSH2, MSH6, MYC, NAE1, NCAPG2, N…	0.0143	109	N/A
apoptosis of breast cell lines	BID, MYC, NPM1 (includes EG:4869), TNFSF10, YAP1	0.0144	5	N/A
initiation of cell division process	CCNA2, CDC25B, CDK1, MAD2L1, MYC	0.0144	5	N/A
entry into cell division process of cervical cancer cell lines	CDC25B, GORASP2, ZC3HC1	0.0152	3	N/A
entry into cell stage of cervical cancer cell lines	CDC25B, GORASP2, ZC3HC1	0.0152	3	N/A
fission	DAP3, DNM1L, TNFSF10	0.0152	3	N/A
metabolism of sulfur amino acid	GCLM, NFS1, SHMT2	0.0152	3	N/A
methylation of amino acids	ETF1, GSPT1, SUV39H1	0.0152	3	N/A
morphology of actin cytoskeleton	ECT2, RAC1, YWHAZ	0.0152	3	N/A
transcription of rDNA	CCNA2, HEATR1, MYC	0.0152	3	N/A
hydrolysis of GTP	CDK1, GNAI3, GNB1, IPO5, RAC1, RANGAP1	0.0152	6	N/A
initiation of translation of protein	EIF3B, EIF3I (includes EG:8668), EIF3J, EIF5B, MYC	0.0157	5	N/A
outgrowth of axons	CREB1, MET, NFATC4, RAC1, SLIT2	0.0157	5	N/A
myosarcoma	CHEK1, CKS2, FOXF1, MELK, PBK, PRC1, PTPN11, TUBG1	0.016	8	N/A
double-stranded DNA break repair	KPNA2, MSH2, NPM1 (includes EG:4869), PCNA, UBE2N, XRCC5	0.0163	6	N/A
G1 phase of bone cancer cell lines	CDC25B, GNL3, MYC, YWHAQ (includes EG:10971)	0.0174	4	N/A
non-Hodgkin's disease	GART, MSH2, MYC, NEK6, ODC1, POLB, PSMB5, PTPN11, RRM2, TUBG1, UBE2A, XRCC5, YWHAZ	0.0176	13	N/A
meiosis I of germ cells	CDC25B, CKS2, MAD2L1	0.0178	3	N/A
modification of DNA fragment	APTX, POLB, RUVBL1	0.0178	3	N/A
proliferation of cells	ACP1, AIMP1, AMD1, ATAD2, ATIC, ATP6AP1, BCAR3, BID, BUB3, CAPRIN1, CCNA2, CD160, CDC123, CDC25B, CDK1, CDKN3, CDKN2B, CHEK1, CHGA, CKS2, CKS1B, CREB1, CSE1L, CUL4A, DBF4, DDR1, DDX21, DHCR7, DKC1, DNAJA3, DTL, EIF5A2, ELAVL1, ETS2, FIGF, FOXF1, GNB1, GNL3, GTPBP4, GUCA2B, HDGF, HMMR, HPGD, HSF1, HSPD1, HYAL1, KIF2C, MAD2L1, MCTS1, MECOM, MET, MYC, NDE1, NOC3L, NOLC1, NOX1, NPM1 (includes EG:4869…	0.0179	95	N/A
arrest in interphase of tumor cell lines	CCNA2, CDC25B, CDK1, CDKN2B, CHEK1, CSE1L, GNL3, GSPT1, MAD2L1, MET, MSH2, MYC	0.018	12	N/A
synthesis of protein	CKAP5, EIF2S1, EIF3B, EIF3I (includes EG:8668), EIF3J, EIF4A1, EIF4A3 (includes EG:9775), EIF5B, GSPT1, MRP63, MRPL3, MRPL36, MYC, NPM1 (includes EG:4869), PHLDA1, PPAT, PTBP1, PTPN11, RPL8, SSB, TNFSF10	0.0183	21	N/A
delay in cell division process of tumor cell lines	CDK1, ECT2, ELAVL1, MAD2L1, PCNA	0.0186	5	N/A
bone tumor	CDKN2B, GART, HSP90AB1, MYC, NPM1 (includes EG:4869), STOML2, TUBG1	0.0187	7	N/A
neuroblastoma	ABCC1, CDK1, DDX1, GART, MYC, PTPN11, TUBG1	0.0187	7	N/A
M phase of germ cells	CDC25B, CKS2	0.0187	2	N/A
apoptosis of skin cell lines	HSPD1, TNFSF10	0.0187	2	N/A
arrest in G2 phase of embryonic cell lines	CUL4A, DDB1	0.0187	2	N/A
arrest in G2 phase of kidney cell lines	CUL4A, DDB1	0.0187	2	N/A
binding of telomeres	SUV39H1, SUV39H2	0.0187	2	N/A
biogenesis of mitochondrial membrane	DNM1L, TIMM50	0.0187	2	N/A
biogenesis of spliceosomes	GEMIN5, PRMT5	0.0187	2	N/A
chemorepulsion of axons	NRP2, SLIT2	0.0187	2	N/A
delay in M phase of cervical cancer cell lines	ECT2, MAD2L1	0.0187	2	N/A
density of microtubules	CKAP5, KIF2C	0.0187	2	N/A
development of sensory projections	NRP2, SLIT2	0.0187	2	N/A
hereditary nonpolyposis colorectal cancer	MSH2, MSH6	0.0187	2	N/A
lymphoblastic lymphoma	MYC, POLB	0.0187	2	N/A
metabolism of adenosine	ADK, NT5C2	0.0187	2	N/A
metaphase of normal cells	CKS2, FBXO5	0.0187	2	N/A
modification of gene	PCNA, POLB	0.0187	2	N/A
neddylation of protein	NAE1, UBE2M	0.0187	2	N/A
neoplasia of fibroblast cell lines	MET, MYC	0.0187	2	N/A
plasmacytoma	MYC, NPM1 (includes EG:4869)	0.0187	2	N/A
tumorigenesis of T-cell non-hodgkin lymphoma	MSH2, MYC	0.0187	2	N/A
ovarian cancer	CCT5, DDR1, ECT2, FIGF, GART, GINS1, GSTM5, HN1, HSP90AB1, KPNA2, MECOM, MET, MYC, NOTCH4, PDCD2L, PSMB5, RACGAP1, RRM2, SFRS1, SLIT2, TPD52, TUBG1	0.0188	22	N/A
formation of lymphoma	MYC, NPM1 (includes EG:4869), TNFSF10, XRCC5	0.0193	4	N/A
transcription of virus	ILF3, ILF2 (includes EG:3608), MYC, RAC1	0.0193	4	N/A
biosynthesis of protein	CKAP5, EIF2S1, EIF3B, EIF3I (includes EG:8668), EIF3J, EIF4A1, EIF4A3 (includes EG:9775), EIF5B, GSPT1, MRP63, MRPL3, MRPL36, MYC, PHLDA1, PTBP1, RPL8, SSB, TNFSF10	0.0197	18	N/A
apoptosis of hepatoma cell lines	ARMC10, BID, MET, MYC, NPM1 (includes EG:4869), TENC1, TNFSF10	0.0198	7	N/A
cell division process of colon cancer cell lines	CDC25B, CHEK1, GSPT1, MAD2L1, NPM1 (includes EG:4869), YWHAQ (includes EG:10971)	0.02	6	N/A
arrest in cell stage of embryonic cell lines	CUL4A, DDB1, FBXO5	0.0207	3	N/A
binding of chromatin	CDK1, MYC, SUV39H1	0.0207	3	N/A
invasion of epithelial cells	MET, MYC, RAC1	0.0207	3	N/A
cell death of thymocytes	BID, CHEK1, DNAJA3, ETS2, MYC, SATB1, SMARCC1, TNFSF10	0.0208	8	N/A
growth of eukaryotic cells	ACP1, AFF1, AIMP1, ARMC10, BCAR3, BCCIP, CCNA2, CDC25B, CDK1, CDKN2B, CHEK1, CKS1B, CREB1, DNAJA3, EIF5A2, ENC1, ENTPD5, ETS2, GTPBP4, HMMR, HPGD, HYAL1, KDM3B, MCTS1, MET, MMP12, MYC, NFATC4, NFS1, NOTCH4, NOX1, NPM1 (includes EG:4869), ODC1, PNPT1, PPAT, PTPN11, RAC1, SFRS1, SFRS3, SLIT2, SST, STRAP, SUV39H1, TCP1, TENC1, TIMELESS, TNFRSF12A, TNFSF10, TPD52, TSN, USP10, XRCC5, YAP1, YWHAQ (incl…	0.0213	55	N/A
hydrolysis of ATP	ABCC1, ATAD2, CDK1, RUVBL1	0.0214	4	N/A
soft tissue sarcoma	CHEK1, CKS2, FOXF1, HSP90AB1, MELK, MSH2, PBK, PRC1, PTPN11, TUBG1	0.0222	10	N/A
B-cell leukemia	CDK1, DNM1L, MYC, POLB, PSMB5, PTPN11, RRM2, SNRPD3	0.0229	8	N/A
entry into cell division process of tumor cell lines	CDC25B, CHEK1, GORASP2, HPGD, ZC3HC1	0.0235	5	N/A
entry into cell cycle progression	DBF4, HPGD, MYC, SST	0.0236	4	N/A
Waldenstrom's macroglobulinemia	CDC20, CDK1, CHGA, KPNA2, MYC, NONO, PCNA, PSMB5, RAC1, SATB1, SSB	0.0238	11	N/A
arrest in interphase of epithelial cell lines	CUL4A, DDB1, MYC	0.0238	3	N/A
formation of pathological cyst	CDKN2B, MYC, ODC1	0.0238	3	N/A
chromosomal congression of chromosomes	KIF2C, MAD2L1	0.0245	2	N/A
cloning of cells	MYC, PHLDA1	0.0245	2	N/A
development of anterior commissure	NRP2, RAC1	0.0245	2	N/A
disassembly of nucleosomes	SET, SUPT16H	0.0245	2	N/A
entry into mitosis of cervical cancer cell lines	CDC25B, ZC3HC1	0.0245	2	N/A
formation of nuclear bodies	SUV39H1, TNFSF10	0.0245	2	N/A
healing of organ	MET, RAC1	0.0245	2	N/A
metaphase/anaphase transition	MAD2L1, NEK6	0.0245	2	N/A
modification of lymphatic system cells	MSH6, RRM2	0.0245	2	N/A
quantity of leukemia cell lines	CUL4A, MYC	0.0245	2	N/A
replication of mitochondrial DNA	DNAJA3, RNASEH1	0.0245	2	N/A
sumoylation of protein	PIAS3, UBE2I	0.0245	2	N/A
termination of cell cycle progression	CDKN2B, MYC	0.0245	2	N/A
growth of tumor cell lines	AFF1, BCAR3, BCCIP, CCNA2, CDC25B, CDK1, CDKN2B, CKS1B, CREB1, DNAJA3, EIF5A2, ENC1, ENTPD5, ETS2, GTPBP4, HMMR, HPGD, HYAL1, KDM3B, MET, MYC, NFATC4, NFS1, ODC1, PNPT1, RAC1, SFRS1, SFRS3, SST, STRAP, TCP1, TENC1, TNFSF10, TPD52, YWHAQ (includes EG:10971)	0.0247	35	N/A
transformation of eukaryotic cells	ACP1, AMD1, ATIC, CCNA2, CDC25B, CDKN2B, DNAJA3, EIF3I (includes EG:8668), MCRS1, MCTS1, MECOM, MET, MYC, NPM1 (includes EG:4869), ODC1, PBK, PES1, PRDX1, PRMT5, PTPN11, RAC1	0.0249	21	N/A
hematologic cancer	CDK1, CDKN2B, CHEK1, DNM1L, GMPS, HSP90AB1, MECOM, MSH2, MSH6, MYC, NPM1 (includes EG:4869), PDIA6, POLB, PPAT, PSMB5, PTPN11, RRM2, SNRPD3, TUBG1, UBE2I	0.025	20	N/A
proliferation of thymocytes	DNAJA3, ETS2, PAG1, SST, UBE2N, XRCC5	0.0258	6	N/A
metabolism of nucleic acid component or derivative	ATIC, CTPS, NUDT5, PRPSAP2	0.0259	4	N/A
transformation of cell lines	AMD1, ATIC, CCNA2, CDKN2B, DNAJA3, EIF3I (includes EG:8668), MCTS1, MECOM, MET, MYC, NPM1 (includes EG:4869), ODC1, PBK, PES1, PRMT5, PTPN11, RAC1	0.0267	17	N/A
G2 phase of breast cancer cell lines	CDK1, CHEK1, MSH2	0.0271	3	N/A
apoptosis of endocrine cell lines	PRDX1, PRDX2, TNFSF10	0.0271	3	N/A
arrest in development of mice	CREB1, MYC, PES1	0.0271	3	N/A
fragmentation of mitochondria	BID, DAP3, DNM1L	0.0271	3	N/A
binding of DNA fragment	CDK1, CUL4A, NPM1 (includes EG:4869), PCNA, XRCC5	0.0271	5	N/A
disease of embryo	ENC1, ETS2, KARS, MRPL10, MRPS12, NRP2, NUP98, PDCD2L, PER3, PSMA1, PSMA5, PSMC3, PSMD12, R3HDM1, SNRPD3, TAGLN2, UMPS	0.0274	17	N/A
apoptosis of cervical cancer cell lines	BID, CDC20, CDK1, DNAJA3, ELAVL1, HSF1, MYC, NEK6, OGFOD1, PTRH2, RAC1, TNFSF10	0.0274	12	N/A
breast cancer	CDC20, CDC25B, CDH3, CHEK1, EIF4A1, ENO1, FIGF, GART, GGCT, GLO1, GSPT1, GSTM5, HMMR, HSP90AB1, ILF3, KPNA2, MET, MRPL15, MYC, NEK6, NOP16, NOTCH4, NUP107, ODC1, P4HB, PCNA, PGK1, POLB, PSMB5, RBM28, RFC4, RRM2, SFPQ, SLC39A6, SLIT2, SRPK1, TCP1, TPD52, TRIM37, TUBG1, YWHAZ, ZBTB20	0.028	42	N/A
ovarian tumor	GART, GINS1, GSTM5, HN1, HSP90AB1, MET, MYC, NOTCH4, PDCD2L, RACGAP1, RRM2, SLIT2, TUBG1	0.0288	13	N/A
transformation of fibroblast cell lines	AMD1, ATIC, CCNA2, CDKN2B, EIF3I (includes EG:8668), MECOM, MET, MYC, NPM1 (includes EG:4869), ODC1, PBK, PRMT5, PTPN11, RAC1	0.029	14	N/A
ovarian carcinoma	GINS1, GSTM5, HN1, HSP90AB1, MET, MYC, NOTCH4, PDCD2L, RACGAP1, SLIT2, TUBG1	0.0294	11	N/A
transcription of gene	CCNA2, CCNH, CDC25B, CREB1, CUL4A, DDB1, EIF2S1, ETS2, FXYD1, GNB1, HSF1, ILF3, MECOM, MYC, NAE1, PIAS3, PTPN11, SET, SSB, SSRP1, STRAP, UBE2I, YWHAZ, ZBTB16	0.0295	24	N/A
leukemia	CDK1, CDKN2B, CHEK1, DNM1L, GMPS, MECOM, MSH2, MSH6, MYC, NPM1 (includes EG:4869), POLB, PPAT, PSMB5, PTPN11, RRM2, SNRPD3, TUBG1, UBE2I	0.0297	18	N/A
apoptosis	ABCC1, ABCE1, AIMP1, ARMC10, BID, CCNA2, CDC20, CDC25B, CDK1, CDKN2B, CHEK1, CREB1, CREBL2, CSE1L, CUL4A, DAP, DAP3, DDR1, DDX19A, DNAJA3, DNM1L, EIF2S1, ELAVL1, ENO1, ENTPD5, ETS2, GCLM, GLO1, GNB1, GNL3, GSPT1, GSTM5, GUCA2B, HMMR, HNRNPC, HSF1, HSP90AB1, HSPD1, MAD2L1, MCTS1, MECOM, MET, MRPS30, MSH2, MSH6, MYC, NAE1, NCAPG2, NEK6, NFATC4, NOLC1, NOVA1, NOX1, NPM1 (includes EG:4869), ODC1, OGF…	0.0301	91	N/A
infectious disorder of epithelial cell lines	ENC1, ETS2, KARS, MRPL10, MRPS12, NUP98, PDCD2L, PER3, PSMA1, PSMA5, PSMC3, PSMD12, R3HDM1, SNRPD3, TAGLN2, UMPS	0.0301	16	N/A
apoptosis of thymocytes	BID, CHEK1, ETS2, MYC, SATB1, SMARCC1, TNFSF10	0.0303	7	N/A
bronchiolo-alveolar adenocarcinoma	CLDN2, MMP12, PSMB5	0.0307	3	N/A
arrest in interphase of carcinoma cell lines	CHEK1, MAD2L1, MET	0.0307	3	N/A
cell movement of central nervous system cells	NRP2, RAC1, SLIT2	0.0307	3	N/A
cell viability of prostate cancer cell lines	ABCC1, ANLN, MET	0.0307	3	N/A
induction of gene	CREB1, PIAS3, PTPN11	0.0307	3	N/A
radiosensitivity of cell lines	MSH2, NPM1 (includes EG:4869), XRCC5	0.0307	3	N/A
S phase of bone cancer cell lines	CCNA2, MYC	0.0308	2	N/A
arrest in M phase of normal cells	CDC25B, FBXO5	0.0308	2	N/A
attachment of microtubules	ECT2, RANGAP1	0.0308	2	N/A
binding of progesterone	HSP90AB1, SERBP1	0.0308	2	N/A
entry into M phase of eukaryotic cells	CDC25B, MAD2L1	0.0308	2	N/A
entry into cell division process of epithelial cell lines	CDC25B, MYC	0.0308	2	N/A
entry into cell stage of epithelial cell lines	CDC25B, MYC	0.0308	2	N/A
formation of blastocyst	NCAPG2, TEAD4	0.0308	2	N/A
large-cell diffuse lymphoma	MYC, YWHAZ	0.0308	2	N/A
packaging of DNA	SMARCC1, SUV39H1	0.0308	2	N/A
pentose shunt of D-glucose	RPE, TKT	0.0308	2	N/A
reduction of hydrogen peroxide	PRDX1, PRDX2	0.0308	2	N/A
delay in cell stage of tumor cell lines	CDK1, ECT2, ELAVL1, MAD2L1	0.0309	4	N/A
formation of chromosome components	MYC, SMARCC1, SUV39H2, SYCP1	0.0309	4	N/A
re-entry into cell stage	CDC25B, MYC, RAC1, XRCC5	0.0309	4	N/A
infectious disorder of embryonic cell lines	ENC1, ETS2, KARS, MRPL10, MRPS12, NUP98, PDCD2L, PER3, PSMA1, PSMA5, PSMC3, PSMD12, R3HDM1, SNRPD3, TAGLN2, UMPS	0.0309	16	N/A
DNA replication checkpoint of cervical cancer cell lines	CHEK1	0.0315	1	N/A
aggregation of melanoma cell lines	CDH3	0.0315	1	N/A
amplification of gene	MYC	0.0315	1	N/A
angiogenesis of tumor cells	FIGF	0.0315	1	N/A
apoptosis of pro-T3 thymocytes	CHEK1	0.0315	1	N/A
binding of positive regulatory domain promoter element	CDK1	0.0315	1	N/A
checkpoint control of ovarian cancer cells	MAD2L1	0.0315	1	N/A
deletion of chromosomes	MYC	0.0315	1	N/A
ATIC deficiency	ATIC	0.0315	1	N/A
Arts syndrome	PRPS1	0.0315	1	N/A
Fabry's disease	GLA	0.0315	1	N/A
G1/S phase transition of bladder cancer cell lines	DARS	0.0315	1	N/A
G2 phase of lymphoblastoid cell lines	CHEK1	0.0315	1	N/A
Hoyeraal-Hreidarsson syndrome	DKC1	0.0315	1	N/A
Wernicke-Korsakoff syndrome	TKT	0.0315	1	N/A
ablation of islet cells	MYC	0.0315	1	N/A
accumulation of daunorubicin	ABCC1	0.0315	1	N/A
accumulation of flutamide	ABCC1	0.0315	1	N/A
accumulation of globotriaosylceramide	GLA	0.0315	1	N/A
accumulation of nitric oxide	CHGA	0.0315	1	N/A
accumulation of palmitoyl-coenzyme A	BID	0.0315	1	N/A
accumulation of polyamines	ODC1	0.0315	1	N/A
accumulation of ribosome	PES1	0.0315	1	N/A
accumulation of spermidine	ODC1	0.0315	1	N/A
accumulation of spermine	ODC1	0.0315	1	N/A
acetylation of acetyl-coenzyme A	DLAT	0.0315	1	N/A
acetylation of coenzyme A	DLAT	0.0315	1	N/A
acetylation of dihydrolipoic acid	DLAT	0.0315	1	N/A
acheiropody	LMBR1	0.0315	1	N/A
activation of 15-deoxy-delta-12,14 -PGJ 2	PTPN11	0.0315	1	N/A
activation of Hepatitis C virus	SSB	0.0315	1	N/A
activation of c-Myc binding site	MYC	0.0315	1	N/A
adenylosuccinate lyase deficiency	ADSL	0.0315	1	N/A
adhesion of epiblast cells	RAC1	0.0315	1	N/A
aggregation of schwannoma cell lines	GTPBP4	0.0315	1	N/A
aminoacylation of L-aspartyl-tRNA(Asp)	DARS	0.0315	1	N/A
aminoacylation of L-lysyl-tRNA(Lys)	KARS	0.0315	1	N/A
aminoacylation of L-tyrosyl-tRNA(Tyr)	YARS	0.0315	1	N/A
aminoacylation of tRNA-Lys	KARS	0.0315	1	N/A
apoptosis of gastric mucous cells	HSF1	0.0315	1	N/A
apoptosis of germinal center	MSH2	0.0315	1	N/A
arrest in G1/S phase transition of breast cell lines	MYC	0.0315	1	N/A
arrest in G1/S phase transition of endothelial cell lines	MYC	0.0315	1	N/A
arrest in G2 phase of endometrial cancer cell lines	MSH2	0.0315	1	N/A
arrest in G2/M phase transition of esophageal cancer cells	CDC25B	0.0315	1	N/A
arrest in G2/M phase transition of keratinocytes	MYC	0.0315	1	N/A
arrest in cell cycle progression of oocytes	MAD2L1	0.0315	1	N/A
arrest in mitosis of breast cancer cell lines	CDK1	0.0315	1	N/A
arrest in mitosis of carcinoma cell lines	MAD2L1	0.0315	1	N/A
arrest in mitosis of prostate cancer cell lines	CHEK1	0.0315	1	N/A
arrest in prophase of oocytes	CDC25B	0.0315	1	N/A
ataxia with ocular apraxia 1 of humans	APTX	0.0315	1	N/A
bending of positive regulatory domain promoter element	SSRP1	0.0315	1	N/A
binding of annulate lamellae	NUP98	0.0315	1	N/A
binding of negative regulatory domain promoter element	CDK1	0.0315	1	N/A
binding of pericentric heterochromatin	SUV39H1	0.0315	1	N/A
binding of tRNA-Val	SSB	0.0315	1	N/A
biosynthesis of 5-hydroxytryptamine	TPH1	0.0315	1	N/A
biosynthesis of CTP	CTPS	0.0315	1	N/A
biosynthesis of GMP	GMPS	0.0315	1	N/A
biosynthesis of UMP	UMPS	0.0315	1	N/A
biosynthesis of ribonucleoside monophosphate	ADK	0.0315	1	N/A
biosynthesis of spermine	AMD1	0.0315	1	N/A
blebbing of fibroblasts	RAC1	0.0315	1	N/A
breakdown of mitochondria	TNFSF10	0.0315	1	N/A
bridging of chromosomes	BUB3	0.0315	1	N/A
calcification of liver	MET	0.0315	1	N/A
carbohydrate-deficient glycoprotein syndrome type i	PMM2	0.0315	1	N/A
catabolism of leucine	MCCC2	0.0315	1	N/A
cell death of olfactory receptor neurons	HSF1	0.0315	1	N/A
cell death of somatic cells	MAD2L1	0.0315	1	N/A
cell division of peripheral blood lymphocytes	AIMP1	0.0315	1	N/A
cell viability of squamous cell carcinoma cell lines	MET	0.0315	1	N/A
cloning of melanoma cell lines	MYC	0.0315	1	N/A
co-transport of daunorubicin	ABCC1	0.0315	1	N/A
co-transport of vincristine	ABCC1	0.0315	1	N/A
colony survival of endometrial cancer cell lines	MSH2	0.0315	1	N/A
concentration of etoposide	ABCC1	0.0315	1	N/A
congenital hypotrichosis with juvenile macular dystrophy	CDH3	0.0315	1	N/A
congestion of venous system	CREB1	0.0315	1	N/A
constriction of hair follicle	RAC1	0.0315	1	N/A
contraction of wound	RAC1	0.0315	1	N/A
conversion of 13,14-dihydro-15-oxo-lipoxin A4	HPGD	0.0315	1	N/A
cytokinesis of unspecified cell lines	RACGAP1	0.0315	1	N/A
cytotoxic reaction of endometrial cancer cell lines	MSH2	0.0315	1	N/A
cytotoxic reaction of liver	TNFSF10	0.0315	1	N/A
damage of gastric mucosa	HSF1	0.0315	1	N/A
damage of mucosa cells	ABCC1	0.0315	1	N/A
damage of stomach	HSF1	0.0315	1	N/A
deadenylation of DNA fragment	APTX	0.0315	1	N/A
deamination of dCMP	DCTD	0.0315	1	N/A
defasciculation of sensory neurons	NRP2	0.0315	1	N/A
degeneration of embryoblast cells	SMARCC1	0.0315	1	N/A
delay in alignment of chromosomes	CCNA2	0.0315	1	N/A
delay in healing of liver	MET	0.0315	1	N/A
delay in mitosis of bone cancer cell lines	CDK1	0.0315	1	N/A
delay in segregation of sister chromatids	CCNA2	0.0315	1	N/A
delay in sorting of axons	RAC1	0.0315	1	N/A
depletion of lipid droplets	ABCA1	0.0315	1	N/A
destabilization of lipid bilayer	BID	0.0315	1	N/A
destruction of spermatogenic cells	ABCC1	0.0315	1	N/A
detachment of fibroblasts	FIGF	0.0315	1	N/A
development of corticothalamic axons	TTL	0.0315	1	N/A
development of gall bladder	FOXF1	0.0315	1	N/A
development of habenulopeduncular tract	NRP2	0.0315	1	N/A
differentiation of nucleoli	PES1	0.0315	1	N/A
digestion of DNA fragment	TSN	0.0315	1	N/A
disease of osteocytes	MET	0.0315	1	N/A
disruption of chromatin	HSF1	0.0315	1	N/A
efflux of flutamide	ABCC1	0.0315	1	N/A
efflux of leukotriene C4	ABCC1	0.0315	1	N/A
efflux of methotrexate	ABCC1	0.0315	1	N/A
efflux of monovalent inorganic cation	FXYD1	0.0315	1	N/A
efflux of retinol	ABCA1	0.0315	1	N/A
elongation of endothelial cell lines	FIGF	0.0315	1	N/A
elongation of fibroblasts	RAC1	0.0315	1	N/A
elongation of sensory axons	SLIT2	0.0315	1	N/A
endocytosis of phosphatidylserine	ABCA1	0.0315	1	N/A
engulfment of apoptotic bodies	ABCA1	0.0315	1	N/A
entrance of DNA	MYC	0.0315	1	N/A
entry into G2/M phase transition of cervical cancer cell lines	GORASP2	0.0315	1	N/A
entry into mitosis of pancreatic cancer cell lines	CHEK1	0.0315	1	N/A
excretion of adenine	APRT	0.0315	1	N/A
exit from apoptosis of B lymphocytes	MSH2	0.0315	1	N/A
expression of Ets2 binding site	ETS2	0.0315	1	N/A
fasciculation of cranial nerve	NRP2	0.0315	1	N/A
fasciculation of spinal nerve	NRP2	0.0315	1	N/A
fibrillogenesis of type I collagen fibrils	OGN	0.0315	1	N/A
flow of lymphatic fluid	MYC	0.0315	1	N/A
folding of actin	TCP1	0.0315	1	N/A
formation of ADP-D-ribose	PPA1	0.0315	1	N/A
formation of AMP	PPA1	0.0315	1	N/A
formation of ectoplacental cone	ETS2	0.0315	1	N/A
formation of extrachromosomal cores	MYC	0.0315	1	N/A
formation of replication fork	MYC	0.0315	1	N/A
