# Supplementary material for: REGγ is associated with multiple oncogenic pathways in human cancers
Source: BMC Cancer. 2012 Feb 23;12:75. doi: 10.1186/1471-2407-12-75 (PMC3350384; doi:10.1186/1471-2407-12-75)
Supplement: Additional file 8 — Table S7 KEGG pathway analysis of genes highly correlated with REGγ. "KO" indicates the pathway map ID in the KEGG pathway database. "Gene Amount" represents the Gene number in each pathway form input genes. [file 1471-2407-12-75-S8.XLS]

## Sheet: Sheet2
ID	KO	Gene Amount	Gene Symbols
1	ko03050 Proteasome	17	PSMA1;PSMA5;PSMB1;PSMB2;PSMB4;PSMB5;PSMB7;PSMC2;PSMC3;PSMD12;PSMD14;PSMD2;PSMD4;PSMD8;PSME3;PSME4
2	ko01100 Metabolic pathways	14	UMPS;ACLY;B3GALT4;B3GAT2;DHCR7;DLAT;FLAD1;GART;GCLM;GPI;MTHFD1L;NANP;PAICS;RRM2
3	ko03040 Spliceosome	11	SR140;EFTUD2;HNRNPC;HNRNPM;LSM2;PRPF31;SF3B3;SFRS3;SFRS7;SNRPD3;SNRPF
4	ko05200 Pathways in cancer	9	ZBTB16;BID;CDKN2B;EVI1;MET;MSH2;MSH6;MYC;RAC1
5	ko04110 Cell cycle	9	PCNA;BUB3;CCNH;CDC20;CDC25B;CDKN2B;MAD2L2;MCM3;MYC
6	ko04120 Ubiquitin mediated proteolysis	8	UBE2N;CDC20;DDB1;TRIM37;UBE2A;UBE2I;UBE2M;UBE2N
7	ko00970 Aminoacyl-tRNA biosynthesis	8	YARS;DARS;FARSA;HARS;IARS;KARS;LARS;TARS
8	ko04111 Cell cycle - yeast	5	PRMT5;BUB3;CDC20;DBF4;MCM3
9	ko04650 Natural killer cell mediated cytotoxicity	4	TNFSF10;BID;PTPN11;RAC1
10	ko05210 Colorectal cancer	4	RAC1;MSH2;MSH6;MYC
11	ko04010 MAPK signaling pathway	4	RAC1;CDC25B;EVI1;MYC
12	ko03420 Nucleotide excision repair	4	PCNA;CCNH;CETN2;DDB1
13	ko05100 Bacterial invasion of epithelial cells	4	RAC1;ELMO1;MAD2L2;MET
14	ko01110 Biosynthesis of secondary metabolites	4	GPI;ACLY;DHCR7;DLAT
15	ko04060 Cytokine-cytokine receptor interaction	4	TNFSF10;IL10RB;MET;TNFRSF12A
16	ko04310 Wnt signaling pathway	4	RUVBL1;CACYBP;MYC;RAC1
17	ko04062 Chemokine signaling pathway	3	RAC1;ELMO1;GNB1
18	ko05211 Renal cell carcinoma	3	RAC1;MET;PTPN11
19	ko04144 Endocytosis	3	VPS25;AP2B1;MET
20	ko04630 Jak-STAT signaling pathway	3	PTPN11;IL10RB;MYC
21	ko05120 Epithelial cell signaling in Helicobacter pylori infection	3	RAC1;MET;PTPN11
22	ko05131 Shigellosis	3	RAC1;ELMO1;MAD2L2
23	ko00230 Purine metabolism	3	RRM2;GART;PAICS
24	ko03430 Mismatch repair	3	PCNA;MSH2;MSH6
25	ko04114 Oocyte meiosis	3	MAD2L2;CDC20;FBXO5
26	ko04113 Meiosis - yeast	3	MCM3;CDC20;DBF4
27	ko04520 Adherens junction	3	SSX2IP;MET;RAC1
28	ko03030 DNA replication	3	RNASEH2A;MCM3;PCNA
29	ko03060 Protein export	3	SRPRB;SRP72;SRPR
30	ko05220 Chronic myeloid leukemia	3	PTPN11;EVI1;MYC
31	ko04360 Axon guidance	3	SLIT2;MET;RAC1
32	ko00480 Glutathione metabolism	3	RRM2;GCLM;GGCT
33	ko04510 Focal adhesion	3	MET;CHAD
34	ko00670 One carbon pool by folate	2	RAC1;CHAD;MET
35	ko04670 Leukocyte transendothelial migration	2	MTHFD1L;RAC1
36	ko05144 Malaria	2	RAC1;MET
37	ko04722 Neurotrophin signaling pathway	2	MET;RAC1
38	ko05014 Amyotrophic lateral sclerosis _ALS	2	RAC1;RAC1
39	ko04210 Apoptosis	2	RAC1;TNFSF10
40	ko05016 Huntington's disease	2	TNFSF10;CREB1
41	ko05221 Acute myeloid leukemia	2	CREB1;ZBTB16
42	ko04115 p53 signaling pathway	2	ZBTB16;RRM2
43	ko00290 Valine, leucine and isoleucine biosynthesis	2	RRM2;LARS
44	ko00020 Citrate cycle	2	LARS;DLAT
45	ko00010 Glycolysis / Gluconeogenesis	2	DLAT;GPI
46	ko04142 Lysosome	2	GPI;GLA
47	ko04350 TGF-beta signaling pathway	2	GLA;MYC
48	ko03410 Base excision repair	2	MYC;POLB
49	ko05416 Viral myocarditis	2	POLB;RAC1
50	ko04914 Progesterone-mediated oocyte maturation	2	RAC1;MAD2L2
51	ko04612 Antigen processing and presentation	2	MAD2L2;PSME3
52	ko02010 ABC transporters	2	PSME3;ABCC1
53	ko05222 Small cell lung cancer	2	ABCC1;MYC
54	ko00240 Pyrimidine metabolism	2	MYC;UMPS
55	ko04962 Vasopressin-regulated water reabsorption	2	UMPS;NSF
56	ko04145 Phagosome	2	NSF;TUBB
57	ko00520 Amino sugar and nucleotide sugar metabolism	2	TUBB;NANP
58	ko04512 ECM-receptor interaction	2	NANP;HMMR
59	ko04080 Neuroactive ligand-receptor interaction	2	HMMR;P2RY14
60	ko04810 Regulation of actin cytoskeleton	1	P2RY14;PSMF1
61	ko04664 Fc epsilon RI signaling pathway	1	RAC1
62	ko00360 Phenylalanine metabolism	1	RAC1
63	ko05218 Melanoma	1	MIF
64	ko00100 Steroid biosynthesis	1	MET
65	ko05213 Endometrial cancer	1	DHCR7
66	ko04012 ErbB signaling pathway	1	MYC
67	ko00720 Reductive carboxylate cycle_CO2 fixation	1	MYC
68	ko05212 Pancreatic cancer	1	ACLY
69	ko00561 Glycerolipid metabolism	1	RAC1
70	ko00983 Drug metabolism - other enzymes	1	GLA
71	ko04020 Calcium signaling pathway	1	UMPS
72	ko00601 Glycosphingolipid biosynthesis - lacto and neolacto series	1	P2RX4
73	ko00532 Glycosaminoglycan biosynthesis - chondroitin sulfate	1	GGTA1
74	ko05130 Pathogenic Escherichia coli infection	1	B3GAT2
75	ko00740 Riboflavin metabolism	1	TUBB
76	ko00500 Starch and sucrose metabolism	1	FLAD1
77	ko00534 Glycosaminoglycan biosynthesis - heparan sulfate	1	GPI
78	ko05010 Alzheimer's disease	1	B3GAT2
79	ko04666 Fc gamma R-mediated phagocytosis	1	BID
80	ko03440 Homologous recombination	1	RAC1
81	ko05322 Systemic lupus erythematosus	1	EME1
82	ko03450 Non-homologous end-joining	1	SNRPD3
83	ko04744 Phototransduction	1	XRCC5
84	ko00052 Galactose metabolism	1	GNB1
85	ko05216 Thyroid cancer	1	GLA
86	ko04150 mTOR signaling pathway	1	MYC
87	ko05219 Bladder cancer	1	RHEB
88	ko00603 Glycosphingolipid biosynthesis - globo series	1	MYC
89	ko04370 VEGF signaling pathway	1	GLA
90	ko04620 Toll-like receptor signaling pathway	1	RAC1
91	ko04540 Gap junction	1	RAC1
92	ko04916 Melanogenesis	1	TUBB
93	ko00030 Pentose phosphate pathway	1	CREB1
94	ko03018 RNA degradation	1	GPI
95	ko00604 Glycosphingolipid biosynthesis - ganglio series	1	LSM2
96	ko00620 Pyruvate metabolism	1	B3GALT4
97	ko04712 Circadian rhythm - plant	1	DLAT
98	ko00350 Tyrosine metabolism	1	CRY2
99	ko00630 Glyoxylate and dicarboxylate metabolism	1	MIF
100	ko04742 Taste transduction	1	MTHFD1L
101	ko00250 Alanine, aspartate and glutamate metabolism	1	GNB1
102	ko05215 Prostate cancer	1	NIT2
103	ko00600 Sphingolipid metabolism	1	CREB1
104	ko04662 B cell receptor signaling pathway	1	GLA
105	ko04146 Peroxisome	1	RAC1
106	ko04920 Adipocytokine signaling pathway	1	PRDX1
107	ko04910 Insulin signaling pathway	1	PTPN11
108	ko04610 Complement and coagulation cascades	1	RHEB
109	ko04013 MAPK signaling pathway - fly	1	C4BPA
110	ko04514 Cell adhesion molecules _CAMs	1	PTPN11
